# Supplementary material for: OsNTL2 confers rice osmotic stress resilience through coordinated transcriptional regulation of the ASC-GSH redox cycle and cell wall biosynthesis
Source: Stress Biol. 2025 Nov 27;5(1):72. doi: 10.1007/s44154-025-00271-4 (PMC12657681; doi:10.1007/s44154-025-00271-4)
Supplement: Supplementary file 2 — Supplementary Material 2: Table S1. List of DAP-seq enriched peaks in biological replicate 1. Table S2. List of DAP-seq enriched peaks in biological replicate 2. Table S3. 8923 mapping targets of OsNTL2 from DAP seq results. Table S4. List of differentially expressed genes in ntl2 mutant compared with WT under control condition. Table S5. List of differentially expressed genes in ntl2 mutant compared with WT under PEG treatment. Table S6 671 common genes identified in both DAP seq and RNA seq. Table S7 325 OsNTL2 specific regulated targets. Table S8. Primers used in this study. [file 44154_2025_271_MOESM2_ESM.xlsx]

## Sheet: Table S1
Table S1. List of DAP-seq enriched peaks in biological replicate 1.
chr	start	end	length	abs_summit	pileup	#NAME?	fold_enrichment	#NAME?	name	region	gene	Name	GO	KEGG	Nr
Chr1	15562	16124	563	15854	262	163.735	9.81279	160.178	NAC2_1_vs_NAC2_Input_peak_1	three_prime_UTR	LOC_Os01g01030	LOC_Os01g01030	GO:0000902,cell morphogenesis; GO:0003824,catalytic activity; GO:0005576,extracellular region; GO:0005618,cell wall; GO:0005622,intracellular anatomical structure; GO:0005623,obsolete cell; GO:0005737,cytoplasm; GO:0005773,vacuole; GO:0005774,vacuolar membrane; GO:0005886,plasma membrane; GO:0005911,cell-cell junction; GO:0008152,metabolic process; GO:0009505,plant-type cell wall; GO:0009506,plas…	--	XP_015619189.1 monocopper oxidase-like protein SKU5 isoform X1 [Oryza sativa Japonica Group]
Chr1	94246	94556	311	94409	36	5.24686	2.16427	3.56144	NAC2_1_vs_NAC2_Input_peak_10	promoter	LOC_Os01g01200	LOC_Os01g01200	--	--	ABA93981.1 retrotransposon protein, putative, unclassified [Oryza sativa Japonica Group]
Chr1	1025151	1025427	277	1025409	32	3.57461	1.86824	2.14083	NAC2_1_vs_NAC2_Input_peak_100	cds	LOC_Os01g02884	LOC_Os01g02884	GO:0000976,transcription cis-regulatory region binding; GO:0000977,RNA polymerase II transcription regulatory region sequence-specific DNA binding; GO:0000978,RNA polymerase II cis-regulatory region sequence-specific DNA binding; GO:0000987,cis-regulatory region sequence-specific DNA binding; GO:0001067,transcription regulatory region nucleic acid binding; GO:0001503,ossification; GO:0001817,regu…	DHX36, RHAU; ATP-dependent RNA helicase DHX36 [EC:3.6.4.13]; K14442;	XP_015643188.1 DExH-box ATP-dependent RNA helicase DExH3 [Oryza sativa Japonica Group]
Chr1	10717411	10717791	381	10717558	57	16.4818	3.61348	14.2671	NAC2_1_vs_NAC2_Input_peak_1000	intergenic	--	--	--	--	--
Chr12	17687766	17688246	481	17688071	128	62.7849	6.69217	59.9708	NAC2_1_vs_NAC2_Input_peak_10000	intron	LOC_Os12g29660	LOC_Os12g29660	GO:0003724,RNA helicase activity; GO:0003824,catalytic activity; GO:0004386,helicase activity; GO:0005622,intracellular anatomical structure; GO:0005623,obsolete cell; GO:0005634,nucleus; GO:0005730,nucleolus; GO:0005737,cytoplasm; GO:0006139,nucleobase-containing compound metabolic process; GO:0006725,cellular aromatic compound metabolic process; GO:0006807,nitrogen compound metabolic process; G…	--	XP_015620340.1 DEAD-box ATP-dependent RNA helicase 28 [Oryza sativa Japonica Group]
Chr12	17688595	17688841	247	17688722	40	6.90623	2.41314	5.06609	NAC2_1_vs_NAC2_Input_peak_10001	intron	LOC_Os12g29660	LOC_Os12g29660	GO:0003724,RNA helicase activity; GO:0003824,catalytic activity; GO:0004386,helicase activity; GO:0005622,intracellular anatomical structure; GO:0005623,obsolete cell; GO:0005634,nucleus; GO:0005730,nucleolus; GO:0005737,cytoplasm; GO:0006139,nucleobase-containing compound metabolic process; GO:0006725,cellular aromatic compound metabolic process; GO:0006807,nitrogen compound metabolic process; G…	--	XP_015620340.1 DEAD-box ATP-dependent RNA helicase 28 [Oryza sativa Japonica Group]
Chr12	17697548	17697876	329	17697647	34	4.79578	2.10989	3.16661	NAC2_1_vs_NAC2_Input_peak_10002	intron	LOC_Os12g29670	LOC_Os12g29670	--	--	XP_015620341.1 uncharacterized protein LOC4352219 [Oryza sativa Japonica Group]
Chr12	17787044	17787325	282	17787251	34	4.79578	2.10989	3.16661	NAC2_1_vs_NAC2_Input_peak_10003	intron	LOC_Os12g29750	LOC_Os12g29750	--	--	ABA98496.1 membrane protein, putative, expressed [Oryza sativa Japonica Group]
Chr12	17793845	17794340	496	17794176	57	16.4818	3.61348	14.2671	NAC2_1_vs_NAC2_Input_peak_10004	intergenic	--	--	--	--	--
Chr12	17797015	17797404	390	17797313	49	11.9909	3.11506	9.9015	NAC2_1_vs_NAC2_Input_peak_10005	intergenic	--	--	--	--	--
Chr12	17806311	17806643	333	17806450	56	18.7736	4.09592	16.5079	NAC2_1_vs_NAC2_Input_peak_10006	promoter	LOC_Os12g29790	LOC_Os12g29790	--	--	ABA98500.1 retrotransposon protein, putative, Ty3-gypsy subclass [Oryza sativa Japonica Group]
Chr12	17842248	17842855	608	17842566	384	351.437	19.9082	346.506	NAC2_1_vs_NAC2_Input_peak_10007	intergenic	--	--	--	--	--
Chr12	17870812	17871326	515	17871073	117	54.7543	6.27292	52.0146	NAC2_1_vs_NAC2_Input_peak_10008	intron	LOC_Os12g29890	LOC_Os12g29890	--	--	ABA98510.1 retrotransposon protein, putative, unclassified [Oryza sativa Japonica Group]
Chr12	17872131	17872384	254	17872212	34	5.43662	2.25622	3.72924	NAC2_1_vs_NAC2_Input_peak_10009	promoter	LOC_Os12g29890	LOC_Os12g29890	--	--	ABA98510.1 retrotransposon protein, putative, unclassified [Oryza sativa Japonica Group]
Chr1	10723081	10723601	521	10723276	26	4.15048	2.15466	2.61786	NAC2_1_vs_NAC2_Input_peak_1001	promoter	LOC_Os01g18970	LOC_Os01g18970	--	E1.11.1.7; peroxidase [EC:1.11.1.7]; K00430;	XP_015626351.1 peroxidase 2 [Oryza sativa Japonica Group]
Chr12	17877400	17877764	365	17877644	46	12.6816	3.38108	10.5699	NAC2_1_vs_NAC2_Input_peak_10010	promoter	LOC_Os12g29910	LOC_Os12g29910	--	--	ABA98512.1 retrotransposon protein, putative, Ty1-copia subclass [Oryza sativa Japonica Group]
Chr12	17894991	17895388	398	17895293	30	6.77395	2.72965	4.9434	NAC2_1_vs_NAC2_Input_peak_10011	intergenic	--	--	--	--	--
Chr12	17898583	17899236	654	17898858	47	11.0878	3.01726	9.03016	NAC2_1_vs_NAC2_Input_peak_10012	promoter	LOC_Os12g29950	LOC_Os12g29950	--	--	XP_015620795.1 uncharacterized membrane protein YMR155W [Oryza sativa Japonica Group]
Chr12	17906880	17907390	511	17907278	29	4.07915	2.05447	2.55797	NAC2_1_vs_NAC2_Input_peak_10013	intergenic	--	--	--	--	--
Chr12	17910272	17910524	253	17910347	34	6.24066	2.44323	4.45447	NAC2_1_vs_NAC2_Input_peak_10014	promoter	LOC_Os12g29970	LOC_Os12g29970	--	--	ABA98519.1 hAT family dimerisation domain containing protein [Oryza sativa Japonica Group]
Chr12	17914389	17914990	602	17914746	50	11.9742	3.07441	9.88606	NAC2_1_vs_NAC2_Input_peak_10015	promoter	LOC_Os12g29980	LOC_Os12g29980	--	--	XP_015618984.1 growth-regulating factor 7 isoform X1 [Oryza sativa Japonica Group]
Chr12	17921059	17921332	274	17921246	38	6.45248	2.37281	4.64788	NAC2_1_vs_NAC2_Input_peak_10016	intergenic	--	--	--	--	--
Chr12	17927896	17928360	465	17928022	36	4.80415	2.06849	3.17406	NAC2_1_vs_NAC2_Input_peak_10017	intron	LOC_Os12g29990	LOC_Os12g29990	GO:0000003,reproduction; GO:0000408,EKC/KEOPS complex; GO:0002949,tRNA threonylcarbamoyladenosine modification; GO:0003006,developmental process involved in reproduction; GO:0005622,intracellular anatomical structure; GO:0005623,obsolete cell; GO:0005737,cytoplasm; GO:0005739,mitochondrion; GO:0005740,mitochondrial envelope; GO:0005743,mitochondrial inner membrane; GO:0006139,nucleobase-containin…	--	XP_015618124.1 probable tRNA N6-adenosine threonylcarbamoyltransferase, mitochondrial [Oryza sativa Japonica Group]
Chr12	17941056	17941489	434	17941203	46	11.4511	3.12822	9.38294	NAC2_1_vs_NAC2_Input_peak_10018	promoter	LOC_Os12g30000	LOC_Os12g30000	--	--	EEE53221.1 hypothetical protein OsJ_36118 [Oryza sativa Japonica Group]
Chr12	17944784	17945306	523	17944896	29	5.04808	2.30664	3.38626	NAC2_1_vs_NAC2_Input_peak_10019	intergenic	--	--	--	--	--
Chr1	10755419	10755689	271	10755580	56	14.6416	3.32825	12.4729	NAC2_1_vs_NAC2_Input_peak_1002	intergenic	--	--	--	--	--
Chr12	17973823	17974095	273	17973999	48	12.3069	3.21615	10.2086	NAC2_1_vs_NAC2_Input_peak_10020	intergenic	--	--	--	--	--
Chr12	17974364	17974901	538	17974648	177	116.817	10.3935	113.587	NAC2_1_vs_NAC2_Input_peak_10021	intergenic	--	--	--	--	--
Chr12	17991904	17992732	829	17992540	46	12.2147	3.28394	10.1187	NAC2_1_vs_NAC2_Input_peak_10022	intergenic	--	--	--	--	--
Chr12	18002479	18003255	777	18002814	100	46.199	6.08853	43.5447	NAC2_1_vs_NAC2_Input_peak_10023	intron	LOC_Os12g30060	LOC_Os12g30060	GO:0005488,binding; GO:0005515,protein binding; GO:0005622,intracellular anatomical structure; GO:0005623,obsolete cell; GO:0005737,cytoplasm; GO:0006457,protein folding; GO:0009987,cellular process; GO:0044183,protein folding chaperone; GO:0044424,obsolete intracellular part; GO:0044464,obsolete cell part;	--	XP_015618115.1 probable prefoldin subunit 2 [Oryza sativa Japonica Group]
Chr12	18004120	18004526	407	18004388	73	22.6865	3.94904	20.3447	NAC2_1_vs_NAC2_Input_peak_10024	cds	LOC_Os12g30060	LOC_Os12g30060	GO:0005488,binding; GO:0005515,protein binding; GO:0005622,intracellular anatomical structure; GO:0005623,obsolete cell; GO:0005737,cytoplasm; GO:0006457,protein folding; GO:0009987,cellular process; GO:0044183,protein folding chaperone; GO:0044424,obsolete intracellular part; GO:0044464,obsolete cell part;	--	XP_015618115.1 probable prefoldin subunit 2 [Oryza sativa Japonica Group]
Chr12	18038093	18038509	417	18038287	127	81.5003	9.64596	78.5305	NAC2_1_vs_NAC2_Input_peak_10025	cds	LOC_Os12g30110	LOC_Os12g30110	--	--	ABA98535.1 hypothetical protein LOC_Os12g30110 [Oryza sativa Japonica Group]
Chr12	18042938	18043353	416	18043178	28	7.43428	3.02019	5.55669	NAC2_1_vs_NAC2_Input_peak_10026	intron	LOC_Os12g30120	LOC_Os12g30120	--	--	ABA98536.1 retrotransposon protein, putative, unclassified [Oryza sativa Japonica Group]
Chr12	18052389	18052735	347	18052551	43	7.93005	2.5346	6.02152	NAC2_1_vs_NAC2_Input_peak_10027	intergenic	--	--	--	--	--
Chr12	18055108	18055367	260	18055246	32	6.4888	2.57294	4.68077	NAC2_1_vs_NAC2_Input_peak_10028	intergenic	--	--	--	--	--
Chr12	18059609	18060002	394	18059792	31	6.91473	2.72323	5.07324	NAC2_1_vs_NAC2_Input_peak_10029	intergenic	--	--	--	--	--
Chr1	10762925	10763405	481	10763109	62	25.1681	4.99598	22.7839	NAC2_1_vs_NAC2_Input_peak_1003	promoter	LOC_Os01g19030	LOC_Os01g19030	--	--	AAX92911.1 retrotransposon protein, putative, unclassified [Oryza sativa Japonica Group]
Chr12	18065833	18066240	408	18065970	32	5.3222	2.28468	3.62881	NAC2_1_vs_NAC2_Input_peak_10030	intergenic	--	--	--	--	--
Chr12	18077355	18077715	361	18077549	38	7.41458	2.5799	5.53859	NAC2_1_vs_NAC2_Input_peak_10031	intergenic	--	--	--	--	--
Chr12	18093392	18093693	302	18093519	32	5.98816	2.44791	4.22495	NAC2_1_vs_NAC2_Input_peak_10032	intergenic	--	--	--	--	--
Chr12	18095089	18095492	404	18095305	70	26.3347	4.69674	23.9318	NAC2_1_vs_NAC2_Input_peak_10033	intergenic	--	--	--	--	--
Chr12	18110324	18110758	435	18110537	69	22.8776	4.15874	20.5325	NAC2_1_vs_NAC2_Input_peak_10034	promoter	LOC_Os12g30170	LOC_Os12g30170	--	--	ABA98541.1 expressed protein [Oryza sativa Japonica Group]
Chr12	18145668	18145924	257	18145748	21	6.80929	3.2968	4.97664	NAC2_1_vs_NAC2_Input_peak_10035	intergenic	--	--	--	--	--
Chr12	18146894	18147170	277	18147032	28	5.93909	2.58624	4.18066	NAC2_1_vs_NAC2_Input_peak_10036	cds	LOC_Os12g30240	LOC_Os12g30240	--	--	ABA98548.1 retrotransposon protein, putative, Ty3-gypsy subclass [Oryza sativa Japonica Group]
Chr12	18147532	18147838	307	18147618	23	5.27078	2.61442	3.58315	NAC2_1_vs_NAC2_Input_peak_10037	intron	LOC_Os12g30240	LOC_Os12g30240	--	--	ABA98548.1 retrotransposon protein, putative, Ty3-gypsy subclass [Oryza sativa Japonica Group]
Chr12	18154322	18154615	294	18154509	33	6.116	2.44589	4.33988	NAC2_1_vs_NAC2_Input_peak_10038	promoter	LOC_Os12g30250	LOC_Os12g30250	--	--	ABA98549.1 retrotransposon protein, putative, Ty3-gypsy subclass [Oryza sativa Japonica Group]
Chr12	18173653	18174024	372	18173789	44	9.59165	2.83103	7.59531	NAC2_1_vs_NAC2_Input_peak_10039	intergenic	--	--	--	--	--
Chr1	10780000	10781145	1146	10780390	119	71.1049	8.63255	68.2198	NAC2_1_vs_NAC2_Input_peak_1004	promoter	LOC_Os01g19060	LOC_Os01g19060	--	--	ABG22492.1 transposon protein, putative, CACTA, En/Spm sub-class [Oryza sativa Japonica Group]
Chr12	18177281	18177832	552	18177598	108	56.5257	7.1481	53.7697	NAC2_1_vs_NAC2_Input_peak_10040	intergenic	--	--	--	--	--
Chr12	18178996	18179251	256	18179144	37	5.62748	2.22276	3.89954	NAC2_1_vs_NAC2_Input_peak_10041	intergenic	--	--	--	--	--
Chr12	18192488	18193113	626	18192816	31	5.2726	2.30201	3.58412	NAC2_1_vs_NAC2_Input_peak_10042	intergenic	--	--	--	--	--
Chr12	18213718	18214163	446	18213974	38	11.261	3.47804	9.19822	NAC2_1_vs_NAC2_Input_peak_10043	intron	LOC_Os12g30340	LOC_Os12g30340	--	--	ABA98260.1 retrotransposon protein, putative, Ty3-gypsy subclass [Oryza sativa Japonica Group]
Chr12	18218615	18218929	315	18218758	42	12.9776	3.65935	10.8574	NAC2_1_vs_NAC2_Input_peak_10044	cds	LOC_Os12g30340	LOC_Os12g30340	--	--	ABA98260.1 retrotransposon protein, putative, Ty3-gypsy subclass [Oryza sativa Japonica Group]
Chr12	18248938	18249375	438	18249086	60	25.3743	5.19116	22.987	NAC2_1_vs_NAC2_Input_peak_10045	cds	LOC_Os12g30410	LOC_Os12g30410	--	--	ABA98267.1 retrotransposon protein, putative, Ty3-gypsy subclass [Oryza sativa Japonica Group]
Chr12	18256792	18257065	274	18256998	28	5.12242	2.35997	3.45154	NAC2_1_vs_NAC2_Input_peak_10046	cds	LOC_Os12g30440	LOC_Os12g30440	--	--	ABA98270.1 transposon protein, putative, CACTA, En/Spm sub-class [Oryza sativa Japonica Group]
Chr12	18271390	18271985	596	18271544	33	5.17531	2.22199	3.49787	NAC2_1_vs_NAC2_Input_peak_10047	intron	LOC_Os12g30444	LOC_Os12g30444	--	--	ABG22026.1 hypothetical protein LOC_Os12g30444 [Oryza sativa Japonica Group]
Chr12	18289922	18290434	513	18290209	38	6.3497	2.35102	4.5534	NAC2_1_vs_NAC2_Input_peak_10048	intron	LOC_Os12g30460	LOC_Os12g30460	--	--	ABA98272.1 hypothetical protein LOC_Os12g30460 [Oryza sativa Japonica Group]
Chr12	18296977	18297647	671	18297236	33	5.45987	2.2891	3.75035	NAC2_1_vs_NAC2_Input_peak_10049	intergenic	--	--	--	--	--
Chr1	10782228	10782730	503	10782623	33	9.02026	3.18481	7.05169	NAC2_1_vs_NAC2_Input_peak_1005	intergenic	--	--	--	--	--
Chr12	18322737	18323154	418	18322931	61	18.1912	3.73751	15.9377	NAC2_1_vs_NAC2_Input_peak_10050	intergenic	--	--	--	--	--
Chr12	18324790	18325161	372	18324933	36	5.22927	2.16044	3.54575	NAC2_1_vs_NAC2_Input_peak_10051	intergenic	--	--	--	--	--
Chr12	18338201	18338638	438	18338336	32	4.57819	2.1058	2.97885	NAC2_1_vs_NAC2_Input_peak_10052	cds	LOC_Os12g30540	LOC_Os12g30540	--	USP7, UBP15; ubiquitin carboxyl-terminal hydrolase 7 [EC:3.4.19.12]; K11838;	XP_015620100.1 ubiquitin carboxyl-terminal hydrolase 12 isoform X1 [Oryza sativa Japonica Group]
Chr12	18340223	18340691	469	18340343	36	5.22927	2.16044	3.54575	NAC2_1_vs_NAC2_Input_peak_10053	intron	LOC_Os12g30540	LOC_Os12g30540	--	USP7, UBP15; ubiquitin carboxyl-terminal hydrolase 7 [EC:3.4.19.12]; K11838;	XP_015620100.1 ubiquitin carboxyl-terminal hydrolase 12 isoform X1 [Oryza sativa Japonica Group]
Chr12	18358095	18358691	597	18358530	36	5.645	2.25113	3.91554	NAC2_1_vs_NAC2_Input_peak_10054	promoter	LOC_Os12g30560	LOC_Os12g30560	--	--	ABA98282.1 hypothetical protein LOC_Os12g30560 [Oryza sativa Japonica Group]
Chr12	18368248	18368655	408	18368452	30	3.81509	1.96494	2.33762	NAC2_1_vs_NAC2_Input_peak_10055	promoter	LOC_Os12g30590	LOC_Os12g30590	--	--	XP_015620651.1 putative disease resistance protein RGA3 isoform X1 [Oryza sativa Japonica Group]
Chr12	18370277	18370646	370	18370500	43	7.70585	2.49099	5.80988	NAC2_1_vs_NAC2_Input_peak_10056	cds	LOC_Os12g30590	LOC_Os12g30590	--	--	XP_015620651.1 putative disease resistance protein RGA3 isoform X1 [Oryza sativa Japonica Group]
Chr12	18385114	18385844	731	18385239	49	10.6735	2.86932	8.63253	NAC2_1_vs_NAC2_Input_peak_10057	intergenic	--	--	--	--	--
Chr12	18393763	18394074	312	18393989	43	8.9737	2.74126	7.00809	NAC2_1_vs_NAC2_Input_peak_10058	promoter	LOC_Os12g30630	LOC_Os12g30630	--	--	ABA98289.1 transposon protein, putative, CACTA, En/Spm sub-class [Oryza sativa Japonica Group]
Chr12	18404082	18404761	680	18404615	76	59.224	12.0777	56.4423	NAC2_1_vs_NAC2_Input_peak_10059	cds	LOC_Os12g30630	LOC_Os12g30630	--	--	ABA98289.1 transposon protein, putative, CACTA, En/Spm sub-class [Oryza sativa Japonica Group]
Chr1	10790912	10791187	276	10791021	36	10.966	3.52408	8.91391	NAC2_1_vs_NAC2_Input_peak_1006	cds	LOC_Os01g19100	LOC_Os01g19100	--	--	AAP53838.1 retrotransposon protein, putative, Ty3-gypsy subclass [Oryza sativa Japonica Group]
Chr12	18410161	18411918	1758	18411665	148	72.7206	6.78385	69.8216	NAC2_1_vs_NAC2_Input_peak_10060	promoter	LOC_Os12g30640	LOC_Os12g30640	--	--	ABA98290.1 ZmEBE-2 protein, putative [Oryza sativa Japonica Group]
Chr12	18412576	18412831	256	18412625	38	6.18881	2.31701	4.40685	NAC2_1_vs_NAC2_Input_peak_10061	cds	LOC_Os12g30640	LOC_Os12g30640	--	--	ABA98290.1 ZmEBE-2 protein, putative [Oryza sativa Japonica Group]
Chr12	18426170	18426453	284	18426262	42	13.974	3.89954	11.8252	NAC2_1_vs_NAC2_Input_peak_10062	cds	LOC_Os12g30680	LOC_Os12g30680	--	--	ABA98294.1 retrotransposon protein, putative, Ty3-gypsy subclass [Oryza sativa Japonica Group]
Chr12	18443754	18444259	506	18444018	327	270.752	16.1169	266.437	NAC2_1_vs_NAC2_Input_peak_10063	intergenic	--	--	--	--	--
Chr12	18453923	18454206	284	18454029	36	7.03967	2.56261	5.18884	NAC2_1_vs_NAC2_Input_peak_10064	intergenic	--	--	--	--	--
Chr12	18460299	18460576	278	18460499	33	5.38039	2.27031	3.67961	NAC2_1_vs_NAC2_Input_peak_10065	promoter	LOC_Os12g30740	LOC_Os12g30740	--	--	ABA98300.1 hypothetical protein LOC_Os12g30740 [Oryza sativa Japonica Group]
Chr12	18483063	18483479	417	18483314	30	6.43475	2.63813	4.6315	NAC2_1_vs_NAC2_Input_peak_10066	promoter	LOC_Os12g30780	LOC_Os12g30780	--	--	ABA98304.1 hypothetical protein LOC_Os12g30780 [Oryza sativa Japonica Group]
Chr12	18492661	18493205	545	18492872	48	10.4514	2.86113	8.42035	NAC2_1_vs_NAC2_Input_peak_10067	intron	LOC_Os12g30800	LOC_Os12g30800	--	--	ABA98306.1 Ent-kaurene synthase B, chloroplast precursor, putative [Oryza sativa Japonica Group]
Chr12	18507029	18507325	297	18507221	48	9.90199	2.7597	7.895	NAC2_1_vs_NAC2_Input_peak_10068	intergenic	--	--	--	--	--
Chr12	18528109	18528461	353	18528240	30	4.18008	2.05607	2.6407	NAC2_1_vs_NAC2_Input_peak_10069	intron	LOC_Os12g30824	LOC_Os12g30824	--	E4.2.3.19; ent-kaurene synthase [EC:4.2.3.19]; K04121; KSL10; ent-sandaracopimaradiene/labdatriene synthase [EC:4.2.3.29 4.2.3.99]; K14037; KSL4, DTS2; syn-pimara-7,15-diene synthase [EC:4.2.3.35]; K14046; KSL5; ent-pimara-8(14),15-diene synthase [EC:4.2.3.30]; K14038; KSL6; ent-isokaurene synthase [EC:4.2.3.103]; K16082; KSL7, DTC1; ent-cassa-12,15-diene synthase [EC:4.2.3.28]; K14036; KSL8, DTC…	ABH10735.1 ent-sandaracopipmaradiene synthase [Oryza sativa Japonica Group]
Chr1	10827148	10827420	273	10827236	30	3.68008	1.93134	2.22631	NAC2_1_vs_NAC2_Input_peak_1007	intergenic	--	--	--	--	--
Chr12	18547286	18547590	305	18547386	48	5.2115	1.94528	3.53067	NAC2_1_vs_NAC2_Input_peak_10070	cds	LOC_Os12g30880	LOC_Os12g30880	--	--	ABA98314.2 hypothetical protein LOC_Os12g30880 [Oryza sativa Japonica Group]
Chr12	18552894	18553324	431	18553027	36	7.44761	2.65624	5.5692	NAC2_1_vs_NAC2_Input_peak_10071	cds	LOC_Os12g30890	LOC_Os12g30890	--	--	ABA98315.1 retrotransposon protein, putative, Ty3-gypsy subclass [Oryza sativa Japonica Group]
Chr12	18591053	18591835	783	18591579	45	10.1343	2.90358	8.11445	NAC2_1_vs_NAC2_Input_peak_10072	intergenic	--	--	--	--	--
Chr12	18628541	18628950	410	18628755	34	5.69256	2.31529	3.95779	NAC2_1_vs_NAC2_Input_peak_10073	intergenic	--	--	--	--	--
Chr12	18642826	18643252	427	18643135	41	6.86104	2.37777	5.02372	NAC2_1_vs_NAC2_Input_peak_10074	intergenic	--	--	--	--	--
Chr12	18644311	18644752	442	18644440	59	15.7133	3.39681	13.5168	NAC2_1_vs_NAC2_Input_peak_10075	intergenic	--	--	--	--	--
Chr12	18691060	18691594	535	18691355	139	87.8093	9.51018	84.7894	NAC2_1_vs_NAC2_Input_peak_10076	promoter	LOC_Os12g31100	LOC_Os12g31100	--	--	ABA98565.1 retrotransposon protein, putative, Ty3-gypsy subclass [Oryza sativa Japonica Group]
Chr12	18697745	18698214	470	18698024	144	87.6479	9.03369	84.6298	NAC2_1_vs_NAC2_Input_peak_10077	intergenic	--	--	--	--	--
Chr12	18702580	18702841	262	18702813	32	3.82327	1.92688	2.34344	NAC2_1_vs_NAC2_Input_peak_10078	intergenic	--	--	--	--	--
Chr12	18704245	18704737	493	18704461	67	20.1329	3.80154	17.8395	NAC2_1_vs_NAC2_Input_peak_10079	intergenic	--	--	--	--	--
Chr1	10839581	10839871	291	10839651	44	7.23393	2.37556	5.36938	NAC2_1_vs_NAC2_Input_peak_1008	intergenic	--	--	--	--	--
Chr12	18709383	18709890	508	18709722	95	38.7686	5.27438	36.1971	NAC2_1_vs_NAC2_Input_peak_10080	intergenic	--	--	--	--	--
Chr12	18731776	18732088	313	18732051	27	4.24951	2.15286	2.69862	NAC2_1_vs_NAC2_Input_peak_10081	intergenic	--	--	--	--	--
Chr12	18736345	18736612	268	18736562	31	4.02352	1.99496	2.50973	NAC2_1_vs_NAC2_Input_peak_10082	cds	LOC_Os12g31130	LOC_Os12g31130	--	--	ABA98568.1 retrotransposon protein, putative, unclassified [Oryza sativa Japonica Group]
Chr12	18741848	18742162	315	18741986	37	5.94471	2.29073	4.18489	NAC2_1_vs_NAC2_Input_peak_10083	promoter	LOC_Os12g31130	LOC_Os12g31130	--	--	ABA98568.1 retrotransposon protein, putative, unclassified [Oryza sativa Japonica Group]
Chr12	18744935	18745225	291	18745070	48	11.3463	3.02986	9.28193	NAC2_1_vs_NAC2_Input_peak_10084	promoter	LOC_Os12g31140	LOC_Os12g31140	--	--	ABA98569.1 transposon protein, putative, CACTA, En/Spm sub-class [Oryza sativa Japonica Group]
Chr12	18761477	18761867	391	18761511	28	4.37227	2.15753	2.80331	NAC2_1_vs_NAC2_Input_peak_10085	intron	LOC_Os12g31160	LOC_Os12g31160	--	RPM1, RPS3; disease resistance protein RPM1; K13457;	XP_015619013.1 disease resistance protein Pik-2-like [Oryza sativa Japonica Group]
Chr12	18782873	18783195	323	18782983	47	14.6209	3.74379	12.453	NAC2_1_vs_NAC2_Input_peak_10086	promoter	LOC_Os12g31190	LOC_Os12g31190	--	--	ABA98574.1 retrotransposon protein, putative, Ty3-gypsy subclass [Oryza sativa Japonica Group]
Chr12	18787633	18787983	351	18787882	41	6.70259	2.34628	4.87781	NAC2_1_vs_NAC2_Input_peak_10087	intergenic	--	--	--	--	--
Chr12	18793057	18793515	459	18793431	61	8.83882	2.29707	6.88055	NAC2_1_vs_NAC2_Input_peak_10088	promoter	LOC_Os12g31210	LOC_Os12g31210	--	--	ABA98576.1 hypothetical protein LOC_Os12g31210 [Oryza sativa Japonica Group]
Chr12	18798864	18799586	723	18799163	80	32.8785	5.22126	30.3811	NAC2_1_vs_NAC2_Input_peak_10089	intergenic	--	--	--	--	--
Chr1	10842277	10842640	364	10842503	38	8.43138	2.80558	6.49455	NAC2_1_vs_NAC2_Input_peak_1009	intergenic	--	--	--	--	--
Chr12	18801047	18801353	307	18801112	37	5.60909	2.21884	3.88311	NAC2_1_vs_NAC2_Input_peak_10090	intergenic	--	--	--	--	--
Chr12	18811902	18812218	317	18812021	52	18.6428	4.31306	16.3798	NAC2_1_vs_NAC2_Input_peak_10091	cds	LOC_Os12g31240	LOC_Os12g31240	--	--	ABA98579.2 retrotransposon protein, putative, Ty3-gypsy subclass [Oryza sativa Japonica Group]
Chr12	18828724	18829266	543	18829048	155	78.766	7.10255	75.818	NAC2_1_vs_NAC2_Input_peak_10092	intergenic	--	--	--	--	--
Chr12	18830780	18831273	494	18831067	137	72.1333	7.36443	69.2395	NAC2_1_vs_NAC2_Input_peak_10093	intergenic	--	--	--	--	--
Chr12	18846856	18847416	561	18846926	47	9.96462	2.80274	7.95322	NAC2_1_vs_NAC2_Input_peak_10094	intron	LOC_Os12g31330	LOC_Os12g31330	--	--	ABA98588.1 hypothetical protein LOC_Os12g31330 [Oryza sativa Japonica Group]
Chr12	18853275	18853769	495	18853545	75	27.3288	4.58712	24.9101	NAC2_1_vs_NAC2_Input_peak_10095	promoter	LOC_Os12g31340	LOC_Os12g31340	--	--	XP_015619452.1 putative FBD-associated F-box protein At5g56440 [Oryza sativa Japonica Group]
Chr12	18876446	18876905	460	18876824	36	4.36692	1.97452	2.7998	NAC2_1_vs_NAC2_Input_peak_10096	cds	LOC_Os12g31370	LOC_Os12g31370	--	RAD51; DNA repair protein RAD51; K04482;	XP_015619428.1 DNA repair protein RAD51 homolog B [Oryza sativa Japonica Group]
Chr12	18877664	18877926	263	18877667	33	3.85159	1.9149	2.36784	NAC2_1_vs_NAC2_Input_peak_10097	intron	LOC_Os12g31370	LOC_Os12g31370	--	RAD51; DNA repair protein RAD51; K04482;	XP_015619428.1 DNA repair protein RAD51 homolog B [Oryza sativa Japonica Group]
Chr12	18886621	18887022	402	18886814	79	36.1634	5.87112	33.6238	NAC2_1_vs_NAC2_Input_peak_10098	intergenic	--	--	--	--	--
Chr12	18896198	18896894	697	18896368	43	12.1673	3.41774	10.0721	NAC2_1_vs_NAC2_Input_peak_10099	promoter	LOC_Os12g31410	LOC_Os12g31410	GO:0005623,obsolete cell; GO:0005886,plasma membrane; GO:0016020,membrane; GO:0044464,obsolete cell part; GO:0071944,cell periphery;	--	ABA98596.1 expressed protein [Oryza sativa Japonica Group]
Chr1	1027188	1027517	330	1027468	35	4.88465	2.1074	3.24318	NAC2_1_vs_NAC2_Input_peak_101	intron	LOC_Os01g02884	LOC_Os01g02884	GO:0000976,transcription cis-regulatory region binding; GO:0000977,RNA polymerase II transcription regulatory region sequence-specific DNA binding; GO:0000978,RNA polymerase II cis-regulatory region sequence-specific DNA binding; GO:0000987,cis-regulatory region sequence-specific DNA binding; GO:0001067,transcription regulatory region nucleic acid binding; GO:0001503,ossification; GO:0001817,regu…	DHX36, RHAU; ATP-dependent RNA helicase DHX36 [EC:3.6.4.13]; K14442;	XP_015643188.1 DExH-box ATP-dependent RNA helicase DExH3 [Oryza sativa Japonica Group]
Chr1	10845540	10845860	321	10845665	61	24.0283	4.834	21.6632	NAC2_1_vs_NAC2_Input_peak_1010	intergenic	--	--	--	--	--
Chr12	18906761	18907066	306	18907034	42	8.40403	2.65886	6.46913	NAC2_1_vs_NAC2_Input_peak_10100	promoter	LOC_Os12g31440	LOC_Os12g31440	--	--	XP_015620744.1 uncharacterized protein LOC9266982 [Oryza sativa Japonica Group]
Chr12	18909560	18909894	335	18909778	40	7.16786	2.46677	5.30843	NAC2_1_vs_NAC2_Input_peak_10101	intron	LOC_Os12g31440	LOC_Os12g31440	--	--	XP_015620744.1 uncharacterized protein LOC9266982 [Oryza sativa Japonica Group]
Chr12	18910404	18910669	266	18910510	34	4.50307	2.04366	2.91474	NAC2_1_vs_NAC2_Input_peak_10102	cds	LOC_Os12g31440	LOC_Os12g31440	--	--	XP_015620744.1 uncharacterized protein LOC9266982 [Oryza sativa Japonica Group]
Chr12	18926234	18926955	722	18926476	67	30.8523	5.78687	28.3823	NAC2_1_vs_NAC2_Input_peak_10103	cds	LOC_Os12g31470	LOC_Os12g31470	--	IRAK1; interleukin-1 receptor-associated kinase 1 [EC:2.7.11.1]; K04730;	ABA98602.2 retrotransposon protein, putative, unclassified [Oryza sativa Japonica Group]
Chr12	18931776	18932041	266	18931880	37	5.29163	2.15131	3.60065	NAC2_1_vs_NAC2_Input_peak_10104	promoter	LOC_Os12g31480	LOC_Os12g31480	GO:0000030,mannosyltransferase activity; GO:0003824,catalytic activity; GO:0005622,intracellular anatomical structure; GO:0005623,obsolete cell; GO:0005737,cytoplasm; GO:0005783,endoplasmic reticulum; GO:0005789,endoplasmic reticulum membrane; GO:0006497,protein lipidation; GO:0006505,GPI anchor metabolic process; GO:0006506,GPI anchor biosynthetic process; GO:0006629,lipid metabolic process; GO:…	PIGV; GPI mannosyltransferase 2 [EC:2.4.1.-]; K07542;	XP_015620573.1 GPI mannosyltransferase 2 [Oryza sativa Japonica Group]
Chr12	18933475	18933771	297	18933596	40	8.5317	2.75305	6.58853	NAC2_1_vs_NAC2_Input_peak_10105	intron	LOC_Os12g31480	LOC_Os12g31480	GO:0000030,mannosyltransferase activity; GO:0003824,catalytic activity; GO:0005622,intracellular anatomical structure; GO:0005623,obsolete cell; GO:0005737,cytoplasm; GO:0005783,endoplasmic reticulum; GO:0005789,endoplasmic reticulum membrane; GO:0006497,protein lipidation; GO:0006505,GPI anchor metabolic process; GO:0006506,GPI anchor biosynthetic process; GO:0006629,lipid metabolic process; GO:…	PIGV; GPI mannosyltransferase 2 [EC:2.4.1.-]; K07542;	XP_015620573.1 GPI mannosyltransferase 2 [Oryza sativa Japonica Group]
Chr12	18940212	18940694	483	18940444	45	7.79129	2.45481	5.89038	NAC2_1_vs_NAC2_Input_peak_10106	intron	LOC_Os12g31490	LOC_Os12g31490	--	--	XP_015620574.1 uncharacterized protein LOC4352266 [Oryza sativa Japonica Group]
Chr12	18950727	18951346	620	18951107	141	75.73	7.57789	72.8064	NAC2_1_vs_NAC2_Input_peak_10107	intergenic	--	--	--	--	--
Chr12	18960163	18960453	291	18960393	35	5.8124	2.31478	4.06618	NAC2_1_vs_NAC2_Input_peak_10108	promoter	LOC_Os12g31520	LOC_Os12g31520	--	--	ABA98607.1 hypothetical protein LOC_Os12g31520 [Oryza sativa Japonica Group]
Chr12	18963756	18964334	579	18964039	52	11.9937	3.00733	9.90412	NAC2_1_vs_NAC2_Input_peak_10109	intron	LOC_Os12g31530	LOC_Os12g31530	--	--	ABA98608.1 hAT family dimerisation domain containing protein [Oryza sativa Japonica Group]
Chr1	10878703	10880264	1562	10879227	54	13.0317	3.12081	10.909	NAC2_1_vs_NAC2_Input_peak_1011	intron	LOC_Os01g19240	LOC_Os01g19240	GO:0005215,transporter activity; GO:0005622,intracellular anatomical structure; GO:0005623,obsolete cell; GO:0005737,cytoplasm; GO:0005886,plasma membrane; GO:0005887,integral component of plasma membrane; GO:0005938,cell cortex; GO:0006810,transport; GO:0007154,cell communication; GO:0007165,signal transduction; GO:0009719,response to endogenous stimulus; GO:0009725,response to hormone; GO:00097…	--	BAB55753.1 putative MtN21 [Oryza sativa Japonica Group]
Chr12	18982879	18983183	305	18983098	37	4.73743	2.03436	3.11528	NAC2_1_vs_NAC2_Input_peak_10110	promoter	LOC_Os12g31560	LOC_Os12g31560	--	--	XP_015619576.1 putative serine/threonine-protein kinase-like protein CCR3 [Oryza sativa Japonica Group]
Chr12	18988561	18989018	458	18988632	32	4.66778	2.12718	3.05523	NAC2_1_vs_NAC2_Input_peak_10111	intergenic	--	--	--	--	--
Chr12	19014917	19015185	269	19015016	13	7.15319	4.44424	5.29465	NAC2_1_vs_NAC2_Input_peak_10112	promoter	LOC_Os12g31590	LOC_Os12g31590	--	--	ABA98614.1 transposon protein, putative, CACTA, En/Spm sub-class [Oryza sativa Japonica Group]
Chr12	19043733	19044153	421	19043854	51	9.20708	2.55512	7.22929	NAC2_1_vs_NAC2_Input_peak_10113	cds	LOC_Os12g31620	LOC_Os12g31620	--	RPM1, RPS3; disease resistance protein RPM1; K13457;	XP_015619636.1 disease resistance protein RPM1 [Oryza sativa Japonica Group]
Chr12	19046575	19047086	512	19046929	75	26.454	4.44552	24.0489	NAC2_1_vs_NAC2_Input_peak_10114	intron	LOC_Os12g31620	LOC_Os12g31620	--	RPM1, RPS3; disease resistance protein RPM1; K13457;	XP_015619636.1 disease resistance protein RPM1 [Oryza sativa Japonica Group]
Chr12	19048675	19049130	456	19048934	112	49.7738	5.88333	47.083	NAC2_1_vs_NAC2_Input_peak_10115	promoter	LOC_Os12g31620	LOC_Os12g31620	--	RPM1, RPS3; disease resistance protein RPM1; K13457;	XP_015619636.1 disease resistance protein RPM1 [Oryza sativa Japonica Group]
Chr12	19060800	19061107	308	19060972	61	14.4982	3.12913	12.3344	NAC2_1_vs_NAC2_Input_peak_10116	intergenic	--	--	--	--	--
Chr12	19068530	19068912	383	19068633	37	6.29977	2.36745	4.50793	NAC2_1_vs_NAC2_Input_peak_10117	promoter	LOC_Os12g31650	LOC_Os12g31650	--	--	ABA99012.1 retrotransposon protein, putative, Ty1-copia subclass [Oryza sativa Japonica Group]
Chr12	19071662	19071998	337	19071707	34	4.80725	2.11249	3.17612	NAC2_1_vs_NAC2_Input_peak_10118	five_prime_UTR	LOC_Os12g31660	LOC_Os12g31660	--	--	XP_025877818.1 uncharacterized protein LOC112937415 [Oryza sativa Japonica Group]
Chr12	19093601	19093926	326	19093703	46	8.97001	2.64706	7.00495	NAC2_1_vs_NAC2_Input_peak_10119	promoter	LOC_Os12g31710	LOC_Os12g31710	--	--	XP_015619612.1 uncharacterized protein LOC4352274 [Oryza sativa Japonica Group]
Chr1	10887106	10887409	304	10887277	32	7.84274	2.92273	5.93933	NAC2_1_vs_NAC2_Input_peak_1012	intergenic	--	--	--	--	--
Chr12	19120449	19120806	358	19120617	46	9.48661	2.74435	7.49583	NAC2_1_vs_NAC2_Input_peak_10120	intron	LOC_Os12g31770	LOC_Os12g31770	--	--	ABA98635.2 expressed protein [Oryza sativa Japonica Group]
Chr12	19128492	19128968	477	19128716	41	6.17025	2.24135	4.38939	NAC2_1_vs_NAC2_Input_peak_10121	promoter	LOC_Os12g31800	LOC_Os12g31800	GO:0000166,nucleotide binding; GO:0000959,mitochondrial RNA metabolic process; GO:0003676,nucleic acid binding; GO:0003677,DNA binding; GO:0003697,single-stranded DNA binding; GO:0003723,RNA binding; GO:0003729,mRNA binding; GO:0005488,binding; GO:0005507,copper ion binding; GO:0005515,protein binding; GO:0005524,ATP binding; GO:0005622,intracellular anatomical structure; GO:0005623,obsolete cell…	HNRNPA1_3; heterogeneous nuclear ribonucleoprotein A1/A3; K12741;	KAF2907929.1 hypothetical protein DAI22_12g137800 [Oryza sativa Japonica Group]
Chr12	19132209	19132537	329	19132400	52	11.7428	2.96297	9.66278	NAC2_1_vs_NAC2_Input_peak_10122	intron	LOC_Os12g31800	LOC_Os12g31800	GO:0000166,nucleotide binding; GO:0000959,mitochondrial RNA metabolic process; GO:0003676,nucleic acid binding; GO:0003677,DNA binding; GO:0003697,single-stranded DNA binding; GO:0003723,RNA binding; GO:0003729,mRNA binding; GO:0005488,binding; GO:0005507,copper ion binding; GO:0005515,protein binding; GO:0005524,ATP binding; GO:0005622,intracellular anatomical structure; GO:0005623,obsolete cell…	HNRNPA1_3; heterogeneous nuclear ribonucleoprotein A1/A3; K12741;	KAF2907929.1 hypothetical protein DAI22_12g137800 [Oryza sativa Japonica Group]
Chr12	19138388	19138661	274	19138538	45	9.60072	2.7987	7.60406	NAC2_1_vs_NAC2_Input_peak_10123	three_prime_UTR	LOC_Os12g31810	LOC_Os12g31810	GO:0005622,intracellular anatomical structure; GO:0005623,obsolete cell; GO:0005634,nucleus; GO:0006139,nucleobase-containing compound metabolic process; GO:0006259,DNA metabolic process; GO:0006260,DNA replication; GO:0006261,DNA-templated DNA replication; GO:0006725,cellular aromatic compound metabolic process; GO:0006807,nitrogen compound metabolic process; GO:0007049,cell cycle; GO:0007275,mu…	CCNA; cyclin-A; K06627;	XP_015618892.1 cyclin-A2-1 [Oryza sativa Japonica Group]
Chr12	19142386	19142691	306	19142541	45	9.01753	2.68596	7.04907	NAC2_1_vs_NAC2_Input_peak_10124	intron	LOC_Os12g31810	LOC_Os12g31810	GO:0005622,intracellular anatomical structure; GO:0005623,obsolete cell; GO:0005634,nucleus; GO:0006139,nucleobase-containing compound metabolic process; GO:0006259,DNA metabolic process; GO:0006260,DNA replication; GO:0006261,DNA-templated DNA replication; GO:0006725,cellular aromatic compound metabolic process; GO:0006807,nitrogen compound metabolic process; GO:0007049,cell cycle; GO:0007275,mu…	CCNA; cyclin-A; K06627;	XP_015618892.1 cyclin-A2-1 [Oryza sativa Japonica Group]
Chr12	19160695	19160974	280	19160935	39	5.95779	2.24448	4.19708	NAC2_1_vs_NAC2_Input_peak_10125	intron	LOC_Os12g31840	LOC_Os12g31840	--	--	XP_015619369.1 DNAJ protein JJJ1 homolog [Oryza sativa Japonica Group]
Chr12	19177853	19178098	246	19178061	35	6.19805	2.40241	4.41539	NAC2_1_vs_NAC2_Input_peak_10126	intergenic	--	--	--	--	--
Chr12	19187716	19188041	326	19187944	41	6.88816	2.38317	5.04931	NAC2_1_vs_NAC2_Input_peak_10127	intergenic	--	--	--	--	--
Chr12	19215041	19215451	411	19215117	39	6.40093	2.33562	4.60003	NAC2_1_vs_NAC2_Input_peak_10128	promoter	LOC_Os12g31900	LOC_Os12g31900	GO:0005622,intracellular anatomical structure; GO:0005623,obsolete cell; GO:0005737,cytoplasm; GO:0005783,endoplasmic reticulum; GO:0005886,plasma membrane; GO:0012505,endomembrane system; GO:0016020,membrane; GO:0043226,organelle; GO:0043227,membrane-bounded organelle; GO:0043229,intracellular organelle; GO:0043231,intracellular membrane-bounded organelle; GO:0044424,obsolete intracellular part;…	--	ABA98654.1 Zinc knuckle family protein [Oryza sativa Japonica Group]
Chr12	19218595	19218863	269	19218736	41	6.50681	2.30754	4.69697	NAC2_1_vs_NAC2_Input_peak_10129	intergenic	--	--	--	--	--
Chr1	10904961	10905757	797	10905669	43	6.96191	2.34808	5.11692	NAC2_1_vs_NAC2_Input_peak_1013	intergenic	--	--	--	--	--
Chr12	19219559	19219894	336	19219778	31	5.11593	2.26299	3.44598	NAC2_1_vs_NAC2_Input_peak_10130	intergenic	--	--	--	--	--
Chr12	19225680	19226209	530	19225868	41	5.85029	2.17885	4.10038	NAC2_1_vs_NAC2_Input_peak_10131	intergenic	--	--	--	--	--
Chr12	19229978	19230249	272	19230144	34	5.19188	2.20009	3.51225	NAC2_1_vs_NAC2_Input_peak_10132	intergenic	--	--	--	--	--
Chr12	19240534	19241197	664	19240799	251	215.633	16.9663	211.721	NAC2_1_vs_NAC2_Input_peak_10133	intergenic	--	--	--	--	--
Chr12	19249804	19250331	528	19250253	47	9.54085	2.72362	7.54702	NAC2_1_vs_NAC2_Input_peak_10134	intergenic	--	--	--	--	--
Chr12	19252857	19253122	266	19253039	35	4.12873	1.941	2.59788	NAC2_1_vs_NAC2_Input_peak_10135	intergenic	--	--	--	--	--
Chr12	19254873	19255182	310	19255057	54	10.1294	2.63298	8.10971	NAC2_1_vs_NAC2_Input_peak_10136	intergenic	--	--	--	--	--
Chr12	19266005	19266456	452	19266075	29	3.87963	2.00321	2.39091	NAC2_1_vs_NAC2_Input_peak_10137	intergenic	--	--	--	--	--
Chr12	19266834	19267107	274	19266940	36	6.53121	2.4476	4.71954	NAC2_1_vs_NAC2_Input_peak_10138	intergenic	--	--	--	--	--
Chr12	19290427	19291010	584	19290556	50	11.9946	3.0782	9.90488	NAC2_1_vs_NAC2_Input_peak_10139	intergenic	--	--	--	--	--
Chr1	10938077	10938967	891	10938229	44	14.2173	3.82955	12.0605	NAC2_1_vs_NAC2_Input_peak_1014	intergenic	--	--	--	--	--
Chr12	19296394	19296987	594	19296573	70	24.7748	4.42632	22.3967	NAC2_1_vs_NAC2_Input_peak_10140	intergenic	--	--	--	--	--
Chr12	19298770	19299285	516	19299046	57	15.2347	3.39263	13.0506	NAC2_1_vs_NAC2_Input_peak_10141	intergenic	--	--	--	--	--
Chr12	19305253	19306466	1214	19306046	249	216.235	17.3149	212.318	NAC2_1_vs_NAC2_Input_peak_10142	intergenic	--	--	--	--	--
Chr12	19311990	19312397	408	19312157	49	13.3766	3.38436	11.2456	NAC2_1_vs_NAC2_Input_peak_10143	intergenic	--	--	--	--	--
Chr12	19317284	19317871	588	19317639	66	22.2895	4.2081	19.9551	NAC2_1_vs_NAC2_Input_peak_10144	intergenic	--	--	--	--	--
Chr12	19322206	19322819	614	19322553	358	313.654	18.1187	308.998	NAC2_1_vs_NAC2_Input_peak_10145	intergenic	--	--	--	--	--
Chr12	19327025	19327287	263	19327161	78	39.0686	6.51708	36.4938	NAC2_1_vs_NAC2_Input_peak_10146	intergenic	--	--	--	--	--
Chr12	19333203	19333459	257	19333310	54	11.9529	2.9351	9.86746	NAC2_1_vs_NAC2_Input_peak_10147	intron	LOC_Os12g32040	LOC_Os12g32040	--	--	XP_015619571.1 uncharacterized protein LOC107277139 [Oryza sativa Japonica Group]
Chr12	19334026	19334439	414	19334274	60	18.1817	3.78113	15.9289	NAC2_1_vs_NAC2_Input_peak_10148	promoter	LOC_Os12g32040	LOC_Os12g32040	--	--	XP_015619571.1 uncharacterized protein LOC107277139 [Oryza sativa Japonica Group]
Chr12	19334913	19335273	361	19335143	34	4.22701	1.98147	2.68116	NAC2_1_vs_NAC2_Input_peak_10149	promoter	LOC_Os12g32040	LOC_Os12g32040	--	--	XP_015619571.1 uncharacterized protein LOC107277139 [Oryza sativa Japonica Group]
Chr1	10955171	10955718	548	10955453	150	109.498	12.0375	106.32	NAC2_1_vs_NAC2_Input_peak_1015	cds	LOC_Os01g19360	LOC_Os01g19360	--	--	AAT58846.1 putative polyprotein [Oryza sativa Japonica Group]
Chr12	19335709	19336435	727	19336193	96	36.4373	4.89558	33.894	NAC2_1_vs_NAC2_Input_peak_10150	intergenic	--	--	--	--	--
Chr12	19369153	19369565	413	19369325	55	18.1075	4.02025	15.8559	NAC2_1_vs_NAC2_Input_peak_10151	intergenic	--	--	--	--	--
Chr12	19395401	19395647	247	19395543	29	3.80679	1.98454	2.33114	NAC2_1_vs_NAC2_Input_peak_10152	intergenic	--	--	--	--	--
Chr12	19400471	19400731	261	19400694	29	4.1697	2.07779	2.63156	NAC2_1_vs_NAC2_Input_peak_10153	intergenic	--	--	--	--	--
Chr12	19401663	19401910	248	19401787	51	12.936	3.21537	10.8188	NAC2_1_vs_NAC2_Input_peak_10154	intergenic	--	--	--	--	--
Chr12	19421026	19421289	264	19421193	36	5.72804	2.26934	3.99029	NAC2_1_vs_NAC2_Input_peak_10155	intergenic	--	--	--	--	--
Chr12	19441907	19442257	351	19442132	39	6.4209	2.33975	4.61838	NAC2_1_vs_NAC2_Input_peak_10156	three_prime_UTR	LOC_Os12g32210	LOC_Os12g32210	GO:0003824,catalytic activity; GO:0004839,ubiquitin activating enzyme activity; GO:0006807,nitrogen compound metabolic process; GO:0006914,autophagy; GO:0006950,response to stress; GO:0006952,defense response; GO:0006995,cellular response to nitrogen starvation; GO:0007154,cell communication; GO:0008152,metabolic process; GO:0008641,ubiquitin-like modifier activating enzyme activity; GO:0009056,c…	ATG10L, ATG10; ubiquitin-like-conjugating enzyme ATG10; K17888;	XP_015618861.1 ubiquitin-like-conjugating enzyme ATG10 isoform X1 [Oryza sativa Japonica Group]
Chr12	19468658	19468914	257	19468712	34	3.72065	1.86779	2.26026	NAC2_1_vs_NAC2_Input_peak_10157	intergenic	--	--	--	--	--
Chr12	19469736	19470105	370	19469966	60	15.0798	3.25529	12.8999	NAC2_1_vs_NAC2_Input_peak_10158	intergenic	--	--	--	--	--
Chr12	19473079	19473395	317	19473124	32	4.51173	2.08997	2.92196	NAC2_1_vs_NAC2_Input_peak_10159	promoter	LOC_Os12g32250	LOC_Os12g32250	GO:0001067,transcription regulatory region nucleic acid binding; GO:0001101,response to acid chemical; GO:0002831,regulation of response to biotic stimulus; GO:0002832,negative regulation of response to biotic stimulus; GO:0003676,nucleic acid binding; GO:0003677,DNA binding; GO:0003700,DNA-binding transcription factor activity; GO:0005488,binding; GO:0005622,intracellular anatomical structure; G…	WRKY33; WRKY transcription factor 33; K13424;	ABA98690.1 WRKY DNA binding domain containing protein, expressed [Oryza sativa Japonica Group]
Chr1	10967393	10968041	649	10967634	63	19.4432	3.86284	17.1634	NAC2_1_vs_NAC2_Input_peak_1016	cds	LOC_Os01g19380	LOC_Os01g19380	GO:0000959,mitochondrial RNA metabolic process; GO:0001101,response to acid chemical; GO:0003676,nucleic acid binding; GO:0003723,RNA binding; GO:0003824,catalytic activity; GO:0004518,nuclease activity; GO:0004519,endonuclease activity; GO:0005488,binding; GO:0005622,intracellular anatomical structure; GO:0005623,obsolete cell; GO:0005737,cytoplasm; GO:0005739,mitochondrion; GO:0006139,nucleobas…	--	XP_015627755.2 putative pentatricopeptide repeat-containing protein At1g56570 [Oryza sativa Japonica Group]
Chr12	19476276	19476634	359	19476536	31	3.96313	1.9803	2.46024	NAC2_1_vs_NAC2_Input_peak_10160	intron	LOC_Os12g32250	LOC_Os12g32250	GO:0001067,transcription regulatory region nucleic acid binding; GO:0001101,response to acid chemical; GO:0002831,regulation of response to biotic stimulus; GO:0002832,negative regulation of response to biotic stimulus; GO:0003676,nucleic acid binding; GO:0003677,DNA binding; GO:0003700,DNA-binding transcription factor activity; GO:0005488,binding; GO:0005622,intracellular anatomical structure; G…	WRKY33; WRKY transcription factor 33; K13424;	ABA98690.1 WRKY DNA binding domain containing protein, expressed [Oryza sativa Japonica Group]
Chr12	19479159	19479721	563	19479398	49	11.4758	3.01784	9.40478	NAC2_1_vs_NAC2_Input_peak_10161	intergenic	--	--	--	--	--
Chr12	19484827	19485118	292	19484985	38	7.16128	2.52481	5.30231	NAC2_1_vs_NAC2_Input_peak_10162	intergenic	--	--	--	--	--
Chr12	19493388	19493654	267	19493529	45	9.8696	2.85134	7.86361	NAC2_1_vs_NAC2_Input_peak_10163	intron	LOC_Os12g32284	LOC_Os12g32284	--	--	EEC69350.1 hypothetical protein OsI_38465 [Oryza sativa Indica Group]
Chr12	19494091	19494548	458	19494393	40	7.56895	2.54975	5.68243	NAC2_1_vs_NAC2_Input_peak_10164	intron	LOC_Os12g32284	LOC_Os12g32284	--	--	EEC69350.1 hypothetical protein OsI_38465 [Oryza sativa Indica Group]
Chr12	19507170	19507683	514	19507472	186	149.645	14.58	146.185	NAC2_1_vs_NAC2_Input_peak_10165	cds	LOC_Os12g32320	LOC_Os12g32320	--	--	ABA98697.1 expressed protein [Oryza sativa Japonica Group]
Chr12	19515092	19515427	336	19515306	37	4.99116	2.08778	3.33577	NAC2_1_vs_NAC2_Input_peak_10166	intron	LOC_Os12g32330	LOC_Os12g32330	GO:0005622,intracellular anatomical structure; GO:0005623,obsolete cell; GO:0005737,cytoplasm; GO:0044424,obsolete intracellular part; GO:0044464,obsolete cell part;	MPV17; protein Mpv17; K13348;	XP_015620606.1 PXMP2/4 family protein 4 [Oryza sativa Japonica Group]
Chr12	19517572	19518089	518	19517827	64	20.7992	4.04958	18.4925	NAC2_1_vs_NAC2_Input_peak_10167	intron	LOC_Os12g32330	LOC_Os12g32330	GO:0005622,intracellular anatomical structure; GO:0005623,obsolete cell; GO:0005737,cytoplasm; GO:0044424,obsolete intracellular part; GO:0044464,obsolete cell part;	MPV17; protein Mpv17; K13348;	XP_015620606.1 PXMP2/4 family protein 4 [Oryza sativa Japonica Group]
Chr12	19521177	19521759	583	19521365	51	11.7365	2.99544	9.65668	NAC2_1_vs_NAC2_Input_peak_10168	promoter	LOC_Os12g32360	LOC_Os12g32360	--	--	XP_015620607.1 uncharacterized protein LOC4352307 [Oryza sativa Japonica Group]
Chr12	19525178	19525457	280	19525300	31	4.16077	2.02833	2.62436	NAC2_1_vs_NAC2_Input_peak_10169	intergenic	--	--	--	--	--
Chr1	10968452	10968724	273	10968599	36	5.22927	2.16044	3.54575	NAC2_1_vs_NAC2_Input_peak_1017	intergenic	--	--	--	--	--
Chr12	19533203	19533578	376	19533451	36	5.56312	2.2332	3.84176	NAC2_1_vs_NAC2_Input_peak_10170	intron	LOC_Os12g32374	LOC_Os12g32374	GO:0000118,histone deacetylase complex; GO:0000302,response to reactive oxygen species; GO:0000976,transcription cis-regulatory region binding; GO:0000977,RNA polymerase II transcription regulatory region sequence-specific DNA binding; GO:0000978,RNA polymerase II cis-regulatory region sequence-specific DNA binding; GO:0000987,cis-regulatory region sequence-specific DNA binding; GO:0001067,transc…	--	XP_015618820.1 histone deacetylase 6 [Oryza sativa Japonica Group]
Chr12	19542044	19542659	616	19542094	37	4.99116	2.08778	3.33577	NAC2_1_vs_NAC2_Input_peak_10171	promoter	LOC_Os12g32390	LOC_Os12g32390	--	--	ABA99017.1 expressed protein [Oryza sativa Japonica Group]
Chr12	19547423	19547862	440	19547660	53	15.4447	3.60362	13.2561	NAC2_1_vs_NAC2_Input_peak_10172	intergenic	--	--	--	--	--
Chr12	19584501	19584833	333	19584687	43	11.3685	3.24167	9.30317	NAC2_1_vs_NAC2_Input_peak_10173	intron	LOC_Os12g32450	LOC_Os12g32450	--	--	ABA99023.2 expressed protein [Oryza sativa Japonica Group]
Chr12	19589197	19589939	743	19589610	46	11.7555	3.18984	9.6751	NAC2_1_vs_NAC2_Input_peak_10174	intergenic	--	--	--	--	--
Chr12	19598012	19598912	901	19598776	43	5.97429	2.16202	4.21206	NAC2_1_vs_NAC2_Input_peak_10175	intron	LOC_Os12g32470	LOC_Os12g32470	--	--	XP_015618380.1 uncharacterized protein LOC4352310 [Oryza sativa Japonica Group]
Chr12	19601586	19601862	277	19601738	33	5.1428	2.21436	3.46982	NAC2_1_vs_NAC2_Input_peak_10176	intron	LOC_Os12g32470	LOC_Os12g32470	--	--	XP_015618380.1 uncharacterized protein LOC4352310 [Oryza sativa Japonica Group]
Chr12	19613239	19613589	351	19613405	43	7.35916	2.42406	5.48674	NAC2_1_vs_NAC2_Input_peak_10177	intron	LOC_Os12g32499	LOC_Os12g32499	--	--	ABA99027.1 expressed protein [Oryza sativa Japonica Group]
Chr12	19616734	19617092	359	19616966	46	9.51219	2.7492	7.51989	NAC2_1_vs_NAC2_Input_peak_10178	intron	LOC_Os12g32499	LOC_Os12g32499	--	--	ABA99027.1 expressed protein [Oryza sativa Japonica Group]
Chr12	19620729	19621145	417	19621038	34	4.94248	2.14321	3.29433	NAC2_1_vs_NAC2_Input_peak_10179	intron	LOC_Os12g32499	LOC_Os12g32499	--	--	ABA99027.1 expressed protein [Oryza sativa Japonica Group]
Chr1	10995849	10996273	425	10996063	64	15.5347	3.1939	13.3434	NAC2_1_vs_NAC2_Input_peak_1018	promoter	LOC_Os01g19440	LOC_Os01g19440	--	E3.1.1.11; pectinesterase [EC:3.1.1.11]; K01051;	XP_025880726.1 probable pectinesterase 29 isoform X2 [Oryza sativa Japonica Group]
Chr12	19626728	19627074	347	19626834	33	5.72365	2.35177	3.98717	NAC2_1_vs_NAC2_Input_peak_10180	promoter	LOC_Os12g32520	LOC_Os12g32520	--	--	ABA99030.2 hypothetical protein LOC_Os12g32520 [Oryza sativa Japonica Group]
Chr12	19629980	19630866	887	19630269	40	9.03613	2.86208	7.06713	NAC2_1_vs_NAC2_Input_peak_10181	intergenic	--	--	--	--	--
Chr12	19638638	19639059	422	19638906	41	8.70465	2.75431	6.75181	NAC2_1_vs_NAC2_Input_peak_10182	intergenic	--	--	--	--	--
Chr12	19657399	19658017	619	19657557	48	10.4514	2.86113	8.42035	NAC2_1_vs_NAC2_Input_peak_10183	cds	LOC_Os12g32580	LOC_Os12g32580	--	--	XP_015618283.1 uncharacterized protein LOC9271902 [Oryza sativa Japonica Group]
Chr12	19673029	19673292	264	19673224	33	5.12661	2.21056	3.45451	NAC2_1_vs_NAC2_Input_peak_10184	intron	LOC_Os12g32600	LOC_Os12g32600	--	--	ABA99038.1 hypothetical protein LOC_Os12g32600 [Oryza sativa Japonica Group]
Chr12	19674783	19675436	654	19674923	33	5.38039	2.27031	3.67961	NAC2_1_vs_NAC2_Input_peak_10185	three_prime_UTR	LOC_Os12g32610	LOC_Os12g32610	--	--	XP_015620454.1 uncharacterized protein LOC9269766 [Oryza sativa Japonica Group]
Chr12	19678553	19679077	525	19678735	68	22.0378	4.06745	19.708	NAC2_1_vs_NAC2_Input_peak_10186	promoter	LOC_Os12g32620	LOC_Os12g32620	--	--	XP_015620455.1 LIM domain-containing protein WLIM1 [Oryza sativa Japonica Group]
Chr12	19685609	19686021	413	19685670	38	4.77487	2.02322	3.14861	NAC2_1_vs_NAC2_Input_peak_10187	intron	LOC_Os12g32630	LOC_Os12g32630	--	--	ABA99042.1 F-box domain containing protein, expressed [Oryza sativa Japonica Group]
Chr12	19690676	19691315	640	19690840	77	17.4791	3.09657	15.2415	NAC2_1_vs_NAC2_Input_peak_10188	intergenic	--	--	--	--	--
Chr12	19716083	19716328	246	19716115	34	3.26915	1.76645	1.89648	NAC2_1_vs_NAC2_Input_peak_10189	three_prime_UTR	LOC_Os12g32670	LOC_Os12g32670	--	--	XP_025877936.1 putative disease resistance RPP13-like protein 1 isoform X2 [Oryza sativa Japonica Group]
Chr1	11010432	11010719	288	11010575	57	12.4813	2.93117	10.3767	NAC2_1_vs_NAC2_Input_peak_1019	intergenic	--	--	--	--	--
Chr12	19729758	19730016	259	19729814	38	6.10329	2.29899	4.32927	NAC2_1_vs_NAC2_Input_peak_10190	intergenic	--	--	--	--	--
Chr12	19746125	19746785	661	19746574	38	7.11169	2.51407	5.25576	NAC2_1_vs_NAC2_Input_peak_10191	intergenic	--	--	--	--	--
Chr12	19748204	19748691	488	19748287	34	5.78047	2.33568	4.03803	NAC2_1_vs_NAC2_Input_peak_10192	intron	LOC_Os12g32700	LOC_Os12g32700	--	--	ABA99091.1 hypothetical protein LOC_Os12g32700 [Oryza sativa Japonica Group]
Chr12	19767483	19768259	777	19767680	35	11.5837	3.75953	9.50812	NAC2_1_vs_NAC2_Input_peak_10193	promoter	LOC_Os12g32730	LOC_Os12g32730	--	--	ABA99094.1 transposon protein, putative, CACTA, En/Spm sub-class [Oryza sativa Japonica Group]
Chr12	19772296	19772569	274	19772397	36	9.50173	3.14874	7.51054	NAC2_1_vs_NAC2_Input_peak_10194	cds	LOC_Os12g32730	LOC_Os12g32730	--	--	ABA99094.1 transposon protein, putative, CACTA, En/Spm sub-class [Oryza sativa Japonica Group]
Chr12	19781353	19781806	454	19781535	64	21.5982	4.19012	19.2763	NAC2_1_vs_NAC2_Input_peak_10195	intron	LOC_Os12g32750	LOC_Os12g32750	--	YUCCA; indole-3-pyruvate monooxygenase [EC:1.14.13.168]; K11816;	XP_015619266.2 probable indole-3-pyruvate monooxygenase YUCCA9 [Oryza sativa Japonica Group]
Chr12	19796166	19796470	305	19796334	47	9.96462	2.80274	7.95322	NAC2_1_vs_NAC2_Input_peak_10196	intergenic	--	--	--	--	--
Chr12	19800170	19800416	247	19800234	32	5.68807	2.37395	3.95399	NAC2_1_vs_NAC2_Input_peak_10197	intergenic	--	--	--	--	--
Chr12	19827358	19827686	329	19827537	41	7.74261	2.55533	5.84488	NAC2_1_vs_NAC2_Input_peak_10198	promoter	LOC_Os12g32810	LOC_Os12g32810	--	--	ABA99102.1 hypothetical protein LOC_Os12g32810 [Oryza sativa Japonica Group]
Chr12	19828705	19829019	315	19828706	28	3.16293	1.83817	1.81331	NAC2_1_vs_NAC2_Input_peak_10199	intron	LOC_Os12g32814	LOC_Os12g32814	GO:0001101,response to acid chemical; GO:0003824,catalytic activity; GO:0005215,transporter activity; GO:0005623,obsolete cell; GO:0005886,plasma membrane; GO:0005911,cell-cell junction; GO:0006810,transport; GO:0006855,xenobiotic transmembrane transport; GO:0007275,multicellular organism development; GO:0008643,carbohydrate transport; GO:0009506,plasmodesma; GO:0009719,response to endogenous sti…	--	XP_015618071.1 ABC transporter G family member 50 isoform X3 [Oryza sativa Japonica Group]
Chr1	1050341	1050700	360	1050596	41	6.56448	2.31894	4.7499	NAC2_1_vs_NAC2_Input_peak_102	intron	LOC_Os01g02890	LOC_Os01g02890	GO:0000003,reproduction; GO:0003006,developmental process involved in reproduction; GO:0005622,intracellular anatomical structure; GO:0005623,obsolete cell; GO:0005634,nucleus; GO:0005635,nuclear envelope; GO:0005737,cytoplasm; GO:0005783,endoplasmic reticulum; GO:0005789,endoplasmic reticulum membrane; GO:0006575,cellular modified amino acid metabolic process; GO:0006629,lipid metabolic process;…	PTDSS2; phosphatidylserine synthase 2 [EC:2.7.8.29]; K08730;	NP_001388546.1 cDP-diacylglycerol--serine O-phosphatidyltransferase 1 [Oryza sativa Japonica Group]
Chr1	11023973	11024454	482	11024075	45	8.88141	2.65992	6.92148	NAC2_1_vs_NAC2_Input_peak_1020	intergenic	--	--	--	--	--
Chr12	19829772	19830385	614	19830209	67	25.2135	4.67368	22.8286	NAC2_1_vs_NAC2_Input_peak_10200	intron	LOC_Os12g32814	LOC_Os12g32814	GO:0001101,response to acid chemical; GO:0003824,catalytic activity; GO:0005215,transporter activity; GO:0005623,obsolete cell; GO:0005886,plasma membrane; GO:0005911,cell-cell junction; GO:0006810,transport; GO:0006855,xenobiotic transmembrane transport; GO:0007275,multicellular organism development; GO:0008643,carbohydrate transport; GO:0009506,plasmodesma; GO:0009719,response to endogenous sti…	--	XP_015618071.1 ABC transporter G family member 50 isoform X3 [Oryza sativa Japonica Group]
Chr12	19886756	19887031	276	19886821	32	4.22717	2.02237	2.68122	NAC2_1_vs_NAC2_Input_peak_10201	promoter	LOC_Os12g32910	LOC_Os12g32910	--	--	ABA99112.1 hypothetical protein LOC_Os12g32910 [Oryza sativa Japonica Group]
Chr12	19890819	19891244	426	19890952	57	11.0685	2.70694	9.01138	NAC2_1_vs_NAC2_Input_peak_10202	intron	LOC_Os12g32920	LOC_Os12g32920	--	--	ABA99113.1 hypothetical protein LOC_Os12g32920 [Oryza sativa Japonica Group]
Chr12	19892028	19892324	297	19892268	50	9.85296	2.6923	7.8475	NAC2_1_vs_NAC2_Input_peak_10203	intron	LOC_Os12g32920	LOC_Os12g32920	--	--	ABA99113.1 hypothetical protein LOC_Os12g32920 [Oryza sativa Japonica Group]
Chr12	19896291	19896546	256	19896342	34	4.79578	2.10989	3.16661	NAC2_1_vs_NAC2_Input_peak_10204	three_prime_UTR	LOC_Os12g32940	LOC_Os12g32940	--	--	XP_015618315.1 polyol transporter 5 [Oryza sativa Japonica Group]
Chr12	19900554	19900800	247	19900698	33	5.3409	2.26098	3.64504	NAC2_1_vs_NAC2_Input_peak_10205	intergenic	--	--	--	--	--
Chr12	19904862	19905361	500	19904940	41	9.19555	2.85818	7.21831	NAC2_1_vs_NAC2_Input_peak_10206	intron	LOC_Os12g32950	LOC_Os12g32950	--	--	ABA99116.2 Ribosome associated membrane protein RAMP4 containing protein, expressed [Oryza sativa Japonica Group]
Chr12	19905638	19905978	341	19905877	31	4.44855	2.09853	2.86737	NAC2_1_vs_NAC2_Input_peak_10207	intron	LOC_Os12g32950	LOC_Os12g32950	--	--	ABA99116.2 Ribosome associated membrane protein RAMP4 containing protein, expressed [Oryza sativa Japonica Group]
Chr12	19912160	19912967	808	19912729	115	64.0308	7.80294	61.2055	NAC2_1_vs_NAC2_Input_peak_10208	promoter	LOC_Os12g32970	LOC_Os12g32970	GO:0005488,binding; GO:0005623,obsolete cell; GO:0005886,plasma membrane; GO:0016020,membrane; GO:0044464,obsolete cell part; GO:0048037,obsolete cofactor binding; GO:0051536,iron-sulfur cluster binding; GO:0051540,metal cluster binding; GO:0071944,cell periphery;	--	XP_015619442.1 CASP-like protein 2B1 [Oryza sativa Japonica Group]
Chr12	19922572	19922993	422	19922788	66	22.1693	4.18728	19.8371	NAC2_1_vs_NAC2_Input_peak_10209	intron	LOC_Os12g32986	LOC_Os12g32986	GO:0000166,nucleotide binding; GO:0005488,binding; GO:0005524,ATP binding; GO:0005618,cell wall; GO:0005622,intracellular anatomical structure; GO:0005623,obsolete cell; GO:0005737,cytoplasm; GO:0005739,mitochondrion; GO:0008144,obsolete drug binding; GO:0009507,chloroplast; GO:0009532,plastid stroma; GO:0009536,plastid; GO:0009570,chloroplast stroma; GO:0017076,purine nucleotide binding; GO:0030…	HSP90B, TRA1; heat shock protein 90kDa beta; K09487;	XP_015620006.1 heat shock protein 90-6, mitochondrial [Oryza sativa Japonica Group]
Chr1	11025529	11025800	272	11025639	40	5.48173	2.12697	3.76991	NAC2_1_vs_NAC2_Input_peak_1021	three_prime_UTR	LOC_Os01g19470	LOC_Os01g19470	--	--	XP_015620661.1 nodal modulator 1 [Oryza sativa Japonica Group]
Chr12	19929768	19930106	339	19929948	45	7.79129	2.45481	5.89038	NAC2_1_vs_NAC2_Input_peak_10210	cds	LOC_Os12g32992	LOC_Os12g32992	--	--	XP_006664063.1 uncharacterized protein LOC102708390 [Oryza brachyantha]
Chr12	19948645	19949397	753	19949156	54	12.9912	3.11374	10.87	NAC2_1_vs_NAC2_Input_peak_10211	intron	LOC_Os12g33020	LOC_Os12g33020	GO:0005488,binding; GO:0005515,protein binding; GO:0005622,intracellular anatomical structure; GO:0005623,obsolete cell; GO:0005737,cytoplasm; GO:0006605,protein targeting; GO:0006810,transport; GO:0006886,intracellular protein transport; GO:0008104,protein localization; GO:0009507,chloroplast; GO:0009526,plastid envelope; GO:0009527,plastid outer membrane; GO:0009536,plastid; GO:0009707,chloropl…	--	XP_015618172.1 chloroplastic import inner membrane translocase subunit TIM22-2 [Oryza sativa Japonica Group]
Chr12	19949669	19950399	731	19950152	75	22.4649	3.83571	20.1269	NAC2_1_vs_NAC2_Input_peak_10212	intron	LOC_Os12g33020	LOC_Os12g33020	GO:0005488,binding; GO:0005515,protein binding; GO:0005622,intracellular anatomical structure; GO:0005623,obsolete cell; GO:0005737,cytoplasm; GO:0006605,protein targeting; GO:0006810,transport; GO:0006886,intracellular protein transport; GO:0008104,protein localization; GO:0009507,chloroplast; GO:0009526,plastid envelope; GO:0009527,plastid outer membrane; GO:0009536,plastid; GO:0009707,chloropl…	--	XP_015618172.1 chloroplastic import inner membrane translocase subunit TIM22-2 [Oryza sativa Japonica Group]
Chr12	19977414	19978226	813	19977725	122	85.5536	11.0096	82.552	NAC2_1_vs_NAC2_Input_peak_10213	intron	LOC_Os12g33060	LOC_Os12g33060	--	--	ABA99203.2 transposon protein, putative, CACTA, En/Spm sub-class [Oryza sativa Japonica Group]
Chr12	19984961	19985271	311	19985157	40	8.46012	2.73772	6.5213	NAC2_1_vs_NAC2_Input_peak_10214	intron	LOC_Os12g33060	LOC_Os12g33060	--	--	ABA99203.2 transposon protein, putative, CACTA, En/Spm sub-class [Oryza sativa Japonica Group]
Chr12	19990364	19990855	492	19990615	111	53.9889	6.53972	51.2561	NAC2_1_vs_NAC2_Input_peak_10215	intergenic	--	--	--	--	--
Chr12	20000397	20000821	425	20000607	90	29.6659	4.2471	27.2125	NAC2_1_vs_NAC2_Input_peak_10216	intergenic	--	--	--	--	--
Chr12	20015211	20015487	277	20015392	37	6.04331	2.31197	4.27467	NAC2_1_vs_NAC2_Input_peak_10217	intergenic	--	--	--	--	--
Chr12	20031559	20031992	434	20031922	31	4.5008	2.11131	2.91415	NAC2_1_vs_NAC2_Input_peak_10218	intron	LOC_Os12g33100	LOC_Os12g33100	GO:0003824,catalytic activity; GO:0004385,guanylate kinase activity; GO:0005622,intracellular anatomical structure; GO:0005623,obsolete cell; GO:0005737,cytoplasm; GO:0005829,cytosol; GO:0006139,nucleobase-containing compound metabolic process; GO:0006163,purine nucleotide metabolic process; GO:0006164,purine nucleotide biosynthetic process; GO:0006185,dGDP biosynthetic process; GO:0006725,cellul…	E2.7.4.8, gmk; guanylate kinase [EC:2.7.4.8]; K00942;	XP_015620685.1 guanylate kinase 1 [Oryza sativa Japonica Group]
Chr12	20062887	20063330	444	20063179	33	9.63969	3.35368	7.64165	NAC2_1_vs_NAC2_Input_peak_10219	cds	LOC_Os12g33160	LOC_Os12g33160	--	--	XP_015620116.1 disease resistance protein RGA5-like isoform X1 [Oryza sativa Japonica Group]
Chr1	11027282	11027600	319	11027535	36	5.13272	2.1395	3.46039	NAC2_1_vs_NAC2_Input_peak_1022	intron	LOC_Os01g19470	LOC_Os01g19470	--	--	XP_015620661.1 nodal modulator 1 [Oryza sativa Japonica Group]
Chr12	20070919	20071439	521	20071199	203	196.146	21.0145	192.364	NAC2_1_vs_NAC2_Input_peak_10220	intergenic	--	--	--	--	--
Chr12	20098960	20099375	416	20099048	39	5.12319	2.07509	3.45154	NAC2_1_vs_NAC2_Input_peak_10221	promoter	LOC_Os12g33230	LOC_Os12g33230	--	BRAP; BRCA1-associated protein [EC:2.3.2.27]; K10632;	XP_015618917.1 F-box/LRR-repeat protein 14 isoform X1 [Oryza sativa Japonica Group]
Chr12	20124629	20125019	391	20124759	56	21.9047	4.7435	19.5774	NAC2_1_vs_NAC2_Input_peak_10222	intergenic	--	--	--	--	--
Chr12	20137846	20138400	555	20138125	261	208.523	14.8327	204.659	NAC2_1_vs_NAC2_Input_peak_10223	intron	LOC_Os12g33280	LOC_Os12g33280	--	--	XP_025877939.1 uncharacterized protein LOC112937443 [Oryza sativa Japonica Group]
Chr12	20145485	20145921	437	20145723	111	51.3117	6.15345	48.6053	NAC2_1_vs_NAC2_Input_peak_10224	intergenic	--	--	--	--	--
Chr12	20152283	20152828	546	20152551	82	30.3304	4.69892	27.8676	NAC2_1_vs_NAC2_Input_peak_10225	intron	LOC_Os12g33320	LOC_Os12g33320	--	--	ABA98728.2 retrotransposon protein, putative, Ty1-copia subclass [Oryza sativa Japonica Group]
Chr12	20154804	20155479	676	20155276	35	6.34795	2.43674	4.55266	NAC2_1_vs_NAC2_Input_peak_10226	cds	LOC_Os12g33320	LOC_Os12g33320	--	--	ABA98728.2 retrotransposon protein, putative, Ty1-copia subclass [Oryza sativa Japonica Group]
Chr12	20157400	20157904	505	20157705	47	12.4626	3.29012	10.3593	NAC2_1_vs_NAC2_Input_peak_10227	promoter	LOC_Os12g33330	LOC_Os12g33330	--	--	ABA98729.1 retrotransposon protein, putative, Ty3-gypsy subclass [Oryza sativa Japonica Group]
Chr12	20189137	20189476	340	20189384	34	3.96653	1.92295	2.46138	NAC2_1_vs_NAC2_Input_peak_10228	promoter	LOC_Os12g33390	LOC_Os12g33390	--	--	ABA98735.1 retrotransposon protein, putative, Ty1-copia subclass [Oryza sativa Japonica Group]
Chr12	20209032	20209285	254	20209198	38	11.9509	3.65317	9.8664	NAC2_1_vs_NAC2_Input_peak_10229	intergenic	--	--	--	--	--
Chr1	11034839	11035374	536	11035052	82	33.8551	5.26098	31.3448	NAC2_1_vs_NAC2_Input_peak_1023	intron	LOC_Os01g19470	LOC_Os01g19470	--	--	XP_015620661.1 nodal modulator 1 [Oryza sativa Japonica Group]
Chr12	20212384	20212951	568	20212444	32	8.36344	3.06229	6.4304	NAC2_1_vs_NAC2_Input_peak_10230	cds	LOC_Os12g33450	LOC_Os12g33450	--	--	ABA98741.2 retrotransposon protein, putative, Ty3-gypsy subclass [Oryza sativa Japonica Group]
Chr12	20220377	20221420	1044	20220644	73	28.7249	4.93829	26.2853	NAC2_1_vs_NAC2_Input_peak_10231	intron	LOC_Os12g33460	LOC_Os12g33460	--	--	ABA98742.1 transposon protein, putative, CACTA, En/Spm sub-class [Oryza sativa Japonica Group]
Chr12	20228410	20228727	318	20228553	59	20.5914	4.27904	18.2887	NAC2_1_vs_NAC2_Input_peak_10232	intergenic	--	--	--	--	--
Chr12	20229518	20229771	254	20229714	27	3.65746	1.99127	2.20851	NAC2_1_vs_NAC2_Input_peak_10233	intergenic	--	--	--	--	--
Chr12	20242528	20242855	328	20242575	31	4.01808	1.99364	2.50515	NAC2_1_vs_NAC2_Input_peak_10234	intergenic	--	--	--	--	--
Chr12	20244891	20245314	424	20245202	37	8.15117	2.7807	6.22883	NAC2_1_vs_NAC2_Input_peak_10235	intergenic	--	--	--	--	--
Chr12	20247428	20247876	449	20247669	74	29.4556	5.00503	27.0049	NAC2_1_vs_NAC2_Input_peak_10236	intergenic	--	--	--	--	--
Chr12	20256459	20256801	343	20256592	71	18.1826	3.36034	15.9295	NAC2_1_vs_NAC2_Input_peak_10237	intron	LOC_Os12g33530	LOC_Os12g33530	--	--	ABA98749.1 retrotransposon protein, putative, Ty3-gypsy subclass [Oryza sativa Japonica Group]
Chr12	20284963	20285244	282	20285101	42	8.56615	2.6918	6.62082	NAC2_1_vs_NAC2_Input_peak_10238	intergenic	--	--	--	--	--
Chr12	20295232	20295506	275	20295397	51	9.20708	2.55512	7.22929	NAC2_1_vs_NAC2_Input_peak_10239	intergenic	--	--	--	--	--
Chr1	11092024	11092310	287	11092193	46	6.78738	2.25	4.95573	NAC2_1_vs_NAC2_Input_peak_1024	intron	LOC_Os01g19548	LOC_Os01g19548	--	--	XP_015625445.1 pentatricopeptide repeat-containing protein At4g01990, mitochondrial [Oryza sativa Japonica Group]
Chr12	20319869	20320406	538	20319888	28	3.53705	1.93644	2.11102	NAC2_1_vs_NAC2_Input_peak_10240	cds	LOC_Os12g33660	LOC_Os12g33660	--	--	ABA98762.1 retrotransposon protein, putative, unclassified [Oryza sativa Japonica Group]
Chr12	20344111	20345056	946	20344527	36	8.22829	2.83909	6.3018	NAC2_1_vs_NAC2_Input_peak_10241	intron	LOC_Os12g33700	LOC_Os12g33700	--	--	ABA98766.1 retrotransposon protein, putative, unclassified [Oryza sativa Japonica Group]
Chr12	20351761	20352101	341	20351892	38	6.3497	2.35102	4.5534	NAC2_1_vs_NAC2_Input_peak_10242	intergenic	--	--	--	--	--
Chr12	20362899	20363453	555	20363192	366	332.856	19.5851	328.058	NAC2_1_vs_NAC2_Input_peak_10243	promoter	LOC_Os12g33750	LOC_Os12g33750	--	--	ABA98771.1 hypothetical protein LOC_Os12g33750 [Oryza sativa Japonica Group]
Chr12	20367625	20367993	369	20367894	44	8.71879	2.65889	6.76568	NAC2_1_vs_NAC2_Input_peak_10244	intergenic	--	--	--	--	--
Chr12	20369231	20369563	333	20369323	36	5.44245	2.20684	3.73486	NAC2_1_vs_NAC2_Input_peak_10245	promoter	LOC_Os12g33770	LOC_Os12g33770	--	--	ABA99205.1 hypothetical protein LOC_Os12g33770 [Oryza sativa Japonica Group]
Chr12	20386595	20386925	331	20386680	40	4.64772	1.96277	3.03895	NAC2_1_vs_NAC2_Input_peak_10246	intron	LOC_Os12g33800	LOC_Os12g33800	--	--	ABA99208.1 retrotransposon protein, putative, unclassified [Oryza sativa Japonica Group]
Chr12	20405850	20406393	544	20406044	73	29.7725	5.12521	27.3174	NAC2_1_vs_NAC2_Input_peak_10247	intergenic	--	--	--	--	--
Chr12	20416743	20417274	532	20417067	46	10.9586	3.02978	8.90745	NAC2_1_vs_NAC2_Input_peak_10248	cds	LOC_Os12g33870	LOC_Os12g33870	--	--	ABA99215.1 retrotransposon protein, putative, unclassified [Oryza sativa Japonica Group]
Chr12	20419809	20420143	335	20419984	26	6.91804	2.97913	5.07613	NAC2_1_vs_NAC2_Input_peak_10249	intergenic	--	--	--	--	--
Chr1	11117873	11118146	274	11117986	48	9.53125	2.69213	7.53802	NAC2_1_vs_NAC2_Input_peak_1025	intergenic	--	--	--	--	--
Chr12	20440986	20441310	325	20441252	27	8.1029	3.2914	6.18399	NAC2_1_vs_NAC2_Input_peak_10250	cds	LOC_Os12g33910	LOC_Os12g33910	--	--	ABA99219.1 retrotransposon protein, putative, Ty3-gypsy subclass [Oryza sativa Japonica Group]
Chr12	20445760	20446297	538	20446041	139	77.2637	7.92589	74.3273	NAC2_1_vs_NAC2_Input_peak_10251	promoter	LOC_Os12g33910	LOC_Os12g33910	--	--	ABA99219.1 retrotransposon protein, putative, Ty3-gypsy subclass [Oryza sativa Japonica Group]
Chr12	20466521	20466911	391	20466643	59	11.1233	2.66649	9.06412	NAC2_1_vs_NAC2_Input_peak_10252	intergenic	--	--	--	--	--
Chr12	20469844	20470137	294	20469998	180	28.6279	2.59295	26.1897	NAC2_1_vs_NAC2_Input_peak_10253	intron	LOC_Os12g33950	LOC_Os12g33950	--	--	ABA99223.1 Myb-related protein, putative [Oryza sativa Japonica Group]
Chr12	20490966	20491220	255	20491047	17	5.66588	3.17436	3.9355	NAC2_1_vs_NAC2_Input_peak_10254	intergenic	--	--	--	--	--
Chr12	20508850	20509149	300	20509014	291	23.4758	1.91368	21.1203	NAC2_1_vs_NAC2_Input_peak_10255	cds	LOC_Os12g33958	LOC_Os12g33958	--	--	CDM80240.1 unnamed protein product [Triticum aestivum]
Chr12	20509559	20510021	463	20509744	293	17.2253	1.71529	14.9932	NAC2_1_vs_NAC2_Input_peak_10256	intergenic	--	--	--	--	--
Chr12	20510401	20512908	2508	20510858	646	148.308	3.40145	144.858	NAC2_1_vs_NAC2_Input_peak_10257	intergenic	--	--	--	--	--
Chr12	20514051	20514611	561	20514459	270	17.5959	1.76986	15.3556	NAC2_1_vs_NAC2_Input_peak_10258	promoter	LOC_Os12g33962	LOC_Os12g33962	GO:0005215,transporter activity; GO:0005623,obsolete cell; GO:0005886,plasma membrane; GO:0006810,transport; GO:0006886,intracellular protein transport; GO:0008104,protein localization; GO:0008320,protein transmembrane transporter activity; GO:0008565,obsolete protein transporter activity; GO:0009977,proton motive force dependent protein transmembrane transporter activity; GO:0015031,protein tran…	--	YP_003433838.1 hypothetical protein OrrupM_p01 [Oryza rufipogon]
Chr12	20516218	20516559	342	20516512	252	6.56979	1.38897	4.7549	NAC2_1_vs_NAC2_Input_peak_10259	intergenic	--	--	--	--	--
Chr1	11134000	11134578	579	11134216	107	44.5673	5.45075	41.9303	NAC2_1_vs_NAC2_Input_peak_1026	intergenic	--	--	--	--	--
Chr12	20517239	20517655	417	20517423	347	34.9516	2.10289	32.4271	NAC2_1_vs_NAC2_Input_peak_10260	intergenic	--	--	--	--	--
Chr12	20522424	20522735	312	20522610	276	21.7894	1.89551	19.4643	NAC2_1_vs_NAC2_Input_peak_10261	intergenic	--	--	--	--	--
Chr12	20523643	20524123	481	20523880	394	44.8418	2.22771	42.2023	NAC2_1_vs_NAC2_Input_peak_10262	intergenic	--	--	--	--	--
Chr12	20524704	20526222	1519	20525429	351	24.7401	1.82987	22.3628	NAC2_1_vs_NAC2_Input_peak_10263	intergenic	--	--	--	--	--
Chr12	20527024	20527364	341	20527146	269	12.3262	1.59023	10.2276	NAC2_1_vs_NAC2_Input_peak_10264	intergenic	--	--	--	--	--
Chr12	20527695	20528026	332	20527849	339	21.0847	1.7528	18.7728	NAC2_1_vs_NAC2_Input_peak_10265	intergenic	--	--	--	--	--
Chr12	20533159	20533872	714	20533348	348	27.8498	1.916	25.4233	NAC2_1_vs_NAC2_Input_peak_10266	cds	LOC_Os12g34012	LOC_Os12g34012	--	--	YP_003433859.1 cytochrome c biogenesis C [Oryza rufipogon]
Chr12	20534891	20535196	306	20535050	288	13.0319	1.5878	10.9092	NAC2_1_vs_NAC2_Input_peak_10267	intergenic	--	--	--	--	--
Chr12	20535486	20536004	519	20535768	316	20.7778	1.7824	18.4716	NAC2_1_vs_NAC2_Input_peak_10268	intergenic	--	--	--	--	--
Chr12	20542129	20544044	1916	20542752	321	25.3348	1.90252	22.9478	NAC2_1_vs_NAC2_Input_peak_10269	promoter	LOC_Os12g34022	LOC_Os12g34022	--	--	AEZ03754.1 hypothetical protein [Oryza sativa Indica Group]
Chr1	11140027	11140584	558	11140513	32	5.32584	2.28557	3.63108	NAC2_1_vs_NAC2_Input_peak_1027	promoter	LOC_Os01g19650	LOC_Os01g19650	--	--	AAR96234.1 putative polyprotein [Oryza sativa Japonica Group]
Chr12	20558781	20559157	377	20559001	382	17.1172	1.59448	14.8878	NAC2_1_vs_NAC2_Input_peak_10270	intergenic	--	--	--	--	--
Chr12	20628964	20629446	483	20629167	273	22.4508	1.92453	20.1133	NAC2_1_vs_NAC2_Input_peak_10271	intergenic	--	--	--	--	--
Chr12	20632672	20633336	665	20632847	457	32.2814	1.8408	29.7919	NAC2_1_vs_NAC2_Input_peak_10272	intergenic	--	--	--	--	--
Chr12	20642240	20643124	885	20642885	520	157.574	4.25364	154.059	NAC2_1_vs_NAC2_Input_peak_10273	three_prime_UTR	LOC_Os12g34100	LOC_Os12g34100	--	--	--
Chr12	20644229	20644694	466	20644373	183	9.58911	1.63109	7.59286	NAC2_1_vs_NAC2_Input_peak_10274	five_prime_UTR	LOC_Os12g34100	LOC_Os12g34100	--	--	--
Chr12	20645164	20646573	1410	20645252	177	9.07524	1.61852	7.10358	NAC2_1_vs_NAC2_Input_peak_10275	intergenic	--	--	--	--	--
Chr12	20655122	20656217	1096	20655507	364	54.7025	2.5637	51.9633	NAC2_1_vs_NAC2_Input_peak_10276	intergenic	--	--	--	--	--
Chr12	20658702	20660144	1443	20659654	229	13.1893	1.69215	11.0621	NAC2_1_vs_NAC2_Input_peak_10277	three_prime_UTR	LOC_Os12g34108	LOC_Os12g34108	GO:0000276,mitochondrial proton-transporting ATP synthase complex, coupling factor F(o); GO:0003824,catalytic activity; GO:0005215,transporter activity; GO:0005622,intracellular anatomical structure; GO:0005623,obsolete cell; GO:0005737,cytoplasm; GO:0005739,mitochondrion; GO:0005740,mitochondrial envelope; GO:0005743,mitochondrial inner membrane; GO:0005753,mitochondrial proton-transporting ATP …	ATPeF0C, ATP5G, ATP9; F-type H+-transporting ATPase subunit c; K02128;	YP_003433850.1 ATP synthase F0 subunit 9 [Oryza rufipogon]
Chr12	20665688	20666736	1049	20665920	519	203.882	5.50082	200.049	NAC2_1_vs_NAC2_Input_peak_10278	promoter	LOC_Os12g34104	LOC_Os12g34104	--	--	YP_514661.1 hypothetical protein OrsaiPp33 [Oryza sativa Indica Group]
Chr12	20667167	20668278	1112	20667613	864	393.026	6.57188	387.79	NAC2_1_vs_NAC2_Input_peak_10279	promoter	LOC_Os12g34104	LOC_Os12g34104	--	--	YP_514661.1 hypothetical protein OrsaiPp33 [Oryza sativa Indica Group]
Chr1	11166591	11166858	268	11166703	40	8.79768	2.81031	6.84091	NAC2_1_vs_NAC2_Input_peak_1028	promoter	LOC_Os01g19694	LOC_Os01g19694	--	--	NP_001388421.1 homeobox protein knotted-1-like 1 [Oryza sativa Japonica Group]
Chr12	20730285	20731104	820	20730403	41	7.62731	2.53186	5.73656	NAC2_1_vs_NAC2_Input_peak_10280	promoter	LOC_Os12g34210	LOC_Os12g34210	--	--	ABA99292.1 Transposable element protein, putative, MuDR [Oryza sativa Japonica Group]
Chr12	20742918	20743164	247	20743004	33	5.45987	2.2891	3.75035	NAC2_1_vs_NAC2_Input_peak_10281	intron	LOC_Os12g34210	LOC_Os12g34210	--	--	ABA99292.1 Transposable element protein, putative, MuDR [Oryza sativa Japonica Group]
Chr12	20746836	20747384	549	20746893	42	8.22412	2.62249	6.29767	NAC2_1_vs_NAC2_Input_peak_10282	intergenic	--	--	--	--	--
Chr12	20752479	20752797	319	20752710	39	7.25586	2.51438	5.39003	NAC2_1_vs_NAC2_Input_peak_10283	promoter	LOC_Os12g34220	LOC_Os12g34220	--	BRAP; BRCA1-associated protein [EC:2.3.2.27]; K10632;	ABA99293.1 F-box domain containing protein [Oryza sativa Japonica Group]
Chr12	20756604	20756848	245	20756795	32	4.66778	2.12718	3.05523	NAC2_1_vs_NAC2_Input_peak_10284	cds	LOC_Os12g34240	LOC_Os12g34240	--	--	ABA99295.1 F-box domain containing protein [Oryza sativa Japonica Group]
Chr12	20758458	20758722	265	20758618	33	7.36522	2.75387	5.49255	NAC2_1_vs_NAC2_Input_peak_10285	intron	LOC_Os12g34240	LOC_Os12g34240	--	--	ABA99295.1 F-box domain containing protein [Oryza sativa Japonica Group]
Chr12	20769424	20770212	789	20770020	59	30.7185	6.55488	28.25	NAC2_1_vs_NAC2_Input_peak_10286	cds	LOC_Os12g34260	LOC_Os12g34260	--	--	ABA99297.1 transposon protein, putative, CACTA, En/Spm sub-class [Oryza sativa Japonica Group]
Chr12	20791071	20791327	257	20791214	39	6.33418	2.32183	4.54034	NAC2_1_vs_NAC2_Input_peak_10287	intron	LOC_Os12g34300	LOC_Os12g34300	--	--	XP_015618967.1 uncharacterized protein LOC4352384 [Oryza sativa Japonica Group]
Chr12	20792537	20792848	312	20792750	40	7.11098	2.45508	5.25535	NAC2_1_vs_NAC2_Input_peak_10288	intergenic	--	--	--	--	--
Chr12	20794083	20794724	642	20794304	58	15.9564	3.47797	13.7548	NAC2_1_vs_NAC2_Input_peak_10289	promoter	LOC_Os12g34310	LOC_Os12g34310	--	--	ABA99302.1 F-box domain containing protein [Oryza sativa Japonica Group]
Chr1	11169874	11170120	247	11170115	36	3.6732	1.82605	2.22197	NAC2_1_vs_NAC2_Input_peak_1029	intron	LOC_Os01g19694	LOC_Os01g19694	--	--	NP_001388421.1 homeobox protein knotted-1-like 1 [Oryza sativa Japonica Group]
Chr12	20806824	20807246	423	20807126	45	8.79681	2.64378	6.84013	NAC2_1_vs_NAC2_Input_peak_10290	intron	LOC_Os12g34330	LOC_Os12g34330	--	--	XP_025877985.1 uncharacterized protein LOC4352386 isoform X2 [Oryza sativa Japonica Group]
Chr12	20822275	20822570	296	20822333	42	5.91205	2.17021	4.15587	NAC2_1_vs_NAC2_Input_peak_10291	promoter	LOC_Os12g34350	LOC_Os12g34350	--	--	XP_015620758.1 uncharacterized protein LOC4352388 isoform X2 [Oryza sativa Japonica Group]
Chr12	20827204	20827581	378	20827347	49	11.9909	3.11506	9.9015	NAC2_1_vs_NAC2_Input_peak_10292	promoter	LOC_Os12g34360	LOC_Os12g34360	--	--	XP_025877984.1 uncharacterized protein LOC4352391 isoform X1 [Oryza sativa Japonica Group]
Chr12	20842872	20843214	343	20842920	35	4.7325	2.07376	3.11183	NAC2_1_vs_NAC2_Input_peak_10293	intergenic	--	--	--	--	--
Chr12	20848817	20849398	582	20849111	38	4.25311	1.91634	2.70136	NAC2_1_vs_NAC2_Input_peak_10294	cds	LOC_Os12g34390	LOC_Os12g34390	--	--	ABA99311.1 hypothetical protein LOC_Os12g34390 [Oryza sativa Japonica Group]
Chr12	20851708	20851958	251	20851736	36	3.41747	1.77128	2.0153	NAC2_1_vs_NAC2_Input_peak_10295	promoter	LOC_Os12g34410	LOC_Os12g34410	--	--	ABA99313.1 hypothetical protein LOC_Os12g34410 [Oryza sativa Japonica Group]
Chr12	20873395	20873684	290	20873517	34	4.50307	2.04366	2.91474	NAC2_1_vs_NAC2_Input_peak_10296	promoter	LOC_Os12g34470	LOC_Os12g34470	--	--	ABA98774.1 hypothetical protein LOC_Os12g34470 [Oryza sativa Japonica Group]
Chr12	20882542	20882794	253	20882767	33	5.11854	2.20866	3.44818	NAC2_1_vs_NAC2_Input_peak_10297	promoter	LOC_Os12g34500	LOC_Os12g34500	--	MYH9s; myosin heavy chain 9/10/11/14; K10352;	XP_015618410.1 myosin heavy chain, striated muscle [Oryza sativa Japonica Group]
Chr12	20903757	20904264	508	20903949	105	50.3419	6.39273	47.6455	NAC2_1_vs_NAC2_Input_peak_10298	intergenic	--	--	--	--	--
Chr12	20912351	20912678	328	20912498	56	15.5564	3.49037	13.3645	NAC2_1_vs_NAC2_Input_peak_10299	intergenic	--	--	--	--	--
Chr1	1105487	1106133	647	1105892	60	19.4004	4.00031	17.1218	NAC2_1_vs_NAC2_Input_peak_103	intron	LOC_Os01g02960	LOC_Os01g02960	--	--	EAZ10333.1 hypothetical protein OsJ_00169 [Oryza sativa Japonica Group]
Chr1	11174253	11174810	558	11174642	36	7.33956	2.63132	5.46837	NAC2_1_vs_NAC2_Input_peak_1030	intergenic	--	--	--	--	--
Chr12	20915215	20915715	501	20915407	61	14.4982	3.12913	12.3344	NAC2_1_vs_NAC2_Input_peak_10300	intergenic	--	--	--	--	--
Chr12	20933363	20933900	538	20933652	221	176.91	14.6856	173.26	NAC2_1_vs_NAC2_Input_peak_10301	intergenic	--	--	--	--	--
Chr12	20934747	20935035	289	20934903	53	13.4583	3.23352	11.3252	NAC2_1_vs_NAC2_Input_peak_10302	intergenic	--	--	--	--	--
Chr12	20940278	20941006	729	20940738	139	74.5032	7.54833	71.5896	NAC2_1_vs_NAC2_Input_peak_10303	promoter	LOC_Os12g34560	LOC_Os12g34560	--	--	ABA98783.1 hypothetical protein LOC_Os12g34560 [Oryza sativa Japonica Group]
Chr12	20957742	20958168	427	20957763	25	4.11662	2.17565	2.58677	NAC2_1_vs_NAC2_Input_peak_10304	promoter	LOC_Os12g34580	LOC_Os12g34580	--	--	ABA98785.1 retrotransposon protein, putative, Ty1-copia subclass [Oryza sativa Japonica Group]
Chr12	20975582	20975898	317	20975801	36	5.55055	2.23045	3.83032	NAC2_1_vs_NAC2_Input_peak_10305	intergenic	--	--	--	--	--
Chr12	21004060	21004398	339	21004161	42	5.32327	2.05851	3.62949	NAC2_1_vs_NAC2_Input_peak_10306	intergenic	--	--	--	--	--
Chr12	21014916	21015229	314	21015056	41	6.97828	2.40114	5.13194	NAC2_1_vs_NAC2_Input_peak_10307	intergenic	--	--	--	--	--
Chr12	21039885	21040308	424	21040250	34	6.18355	2.42981	4.40206	NAC2_1_vs_NAC2_Input_peak_10308	intergenic	--	--	--	--	--
Chr12	21050283	21050530	248	21050462	39	7.98764	2.67095	6.07511	NAC2_1_vs_NAC2_Input_peak_10309	intron	LOC_Os12g34670	LOC_Os12g34670	--	--	ABA98794.1 Zinc knuckle family protein [Oryza sativa Japonica Group]
Chr1	11188953	11189207	255	11189060	35	5.17951	2.17285	3.50147	NAC2_1_vs_NAC2_Input_peak_1031	intergenic	--	--	--	--	--
Chr12	21067553	21068167	615	21067821	252	220.054	17.5227	216.11	NAC2_1_vs_NAC2_Input_peak_10310	cds	LOC_Os12g34700	LOC_Os12g34700	--	--	ABA98797.2 retrotransposon protein, putative, Ty1-copia subclass [Oryza sativa Japonica Group]
Chr12	21072064	21072310	247	21072185	42	6.68386	2.31842	4.85996	NAC2_1_vs_NAC2_Input_peak_10311	intergenic	--	--	--	--	--
Chr12	21102146	21102451	306	21102275	35	5.16748	2.17017	3.49115	NAC2_1_vs_NAC2_Input_peak_10312	intron	LOC_Os12g34760	LOC_Os12g34760	--	--	ABA98803.1 retrotransposon protein, putative, unclassified [Oryza sativa Japonica Group]
Chr12	21110186	21110543	358	21110417	37	7.58911	2.65265	5.70166	NAC2_1_vs_NAC2_Input_peak_10313	intergenic	--	--	--	--	--
Chr12	21119147	21119428	282	21119271	55	10.583	2.68085	8.54472	NAC2_1_vs_NAC2_Input_peak_10314	intergenic	--	--	--	--	--
Chr12	21131004	21131276	273	21131222	35	4.57068	2.03808	2.97237	NAC2_1_vs_NAC2_Input_peak_10315	intergenic	--	--	--	--	--
Chr12	21140593	21141347	755	21140973	41	6.37075	2.28072	4.57316	NAC2_1_vs_NAC2_Input_peak_10316	intergenic	--	--	--	--	--
Chr12	21184007	21184604	598	21184328	38	6.99407	2.48867	5.14691	NAC2_1_vs_NAC2_Input_peak_10317	intergenic	--	--	--	--	--
Chr12	21194978	21195243	266	21195090	39	7.55769	2.57854	5.6715	NAC2_1_vs_NAC2_Input_peak_10318	intergenic	--	--	--	--	--
Chr12	21208004	21208615	612	21208252	81	29.6318	4.6423	27.179	NAC2_1_vs_NAC2_Input_peak_10319	intron	LOC_Os12g34840	LOC_Os12g34840	--	--	XP_015620392.1 rho GTPase-activating protein 2 [Oryza sativa Japonica Group]
Chr1	11190451	11190952	502	11190676	52	13.5983	3.29873	11.4585	NAC2_1_vs_NAC2_Input_peak_1032	intergenic	--	--	--	--	--
Chr12	21216070	21216444	375	21216228	58	16.9401	3.65118	14.7147	NAC2_1_vs_NAC2_Input_peak_10320	three_prime_UTR	LOC_Os12g34854	LOC_Os12g34854	GO:0000428,DNA-directed RNA polymerase complex; GO:0003824,catalytic activity; GO:0003899,DNA-directed 5'-3' RNA polymerase activity; GO:0005622,intracellular anatomical structure; GO:0005623,obsolete cell; GO:0005634,nucleus; GO:0005730,nucleolus; GO:0005736,RNA polymerase I complex; GO:0006139,nucleobase-containing compound metabolic process; GO:0006351,DNA-templated transcription; GO:0006360,t…	RPA43; DNA-directed RNA polymerase I subunit RPA43; K03004;	XP_015618783.1 DNA-directed RNA polymerase I subunit rpa43 [Oryza sativa Japonica Group]
Chr12	21223118	21223369	252	21223279	37	5.70837	2.24005	3.97268	NAC2_1_vs_NAC2_Input_peak_10321	intron	LOC_Os12g34860	LOC_Os12g34860	GO:0003824,catalytic activity; GO:0004812,aminoacyl-tRNA ligase activity; GO:0004826,phenylalanine-tRNA ligase activity; GO:0005622,intracellular anatomical structure; GO:0005623,obsolete cell; GO:0005737,cytoplasm; GO:0005739,mitochondrion; GO:0006082,organic acid metabolic process; GO:0006139,nucleobase-containing compound metabolic process; GO:0006399,tRNA metabolic process; GO:0006412,transla…	FARSA, pheS; phenylalanyl-tRNA synthetase alpha chain [EC:6.1.1.20]; K01889;	XP_015620549.1 phenylalanine--tRNA ligase, chloroplastic/mitochondrial isoform X1 [Oryza sativa Japonica Group]
Chr12	21227557	21227999	443	21227716	55	12.6386	3.01933	10.5282	NAC2_1_vs_NAC2_Input_peak_10322	cds	LOC_Os12g34870	LOC_Os12g34870	GO:0005215,transporter activity; GO:0005622,intracellular anatomical structure; GO:0005623,obsolete cell; GO:0005737,cytoplasm; GO:0005739,mitochondrion; GO:0005740,mitochondrial envelope; GO:0005743,mitochondrial inner membrane; GO:0006810,transport; GO:0006839,mitochondrial transport; GO:0016020,membrane; GO:0016021,integral component of membrane; GO:0019866,organelle inner membrane; GO:0022857…	SLC25A10, DIC; solute carrier family 25 (mitochondrial dicarboxylate transporter), member 10; K13577;	XP_015620551.1 mitochondrial substrate carrier family protein ucpB [Oryza sativa Japonica Group]
Chr12	21233079	21233673	595	21233561	38	7.16128	2.52481	5.30231	NAC2_1_vs_NAC2_Input_peak_10323	intron	LOC_Os12g34874	LOC_Os12g34874	GO:0000003,reproduction; GO:0003006,developmental process involved in reproduction; GO:0003824,catalytic activity; GO:0004764,shikimate 3-dehydrogenase (NADP+) activity; GO:0005622,intracellular anatomical structure; GO:0005623,obsolete cell; GO:0005737,cytoplasm; GO:0006082,organic acid metabolic process; GO:0007275,multicellular organism development; GO:0008152,metabolic process; GO:0009058,bio…	aroDE, DHQ-SDH; 3-dehydroquinate dehydratase / shikimate dehydrogenase [EC:4.2.1.10 1.1.1.25]; K13832;	XP_015620683.1 bifunctional 3-dehydroquinate dehydratase/shikimate dehydrogenase, chloroplastic isoform X3 [Oryza sativa Japonica Group]
Chr12	21238886	21239156	271	21239062	42	6.91089	2.36248	5.06982	NAC2_1_vs_NAC2_Input_peak_10324	intron	LOC_Os12g34880	LOC_Os12g34880	--	--	XP_015618219.1 uncharacterized protein LOC4352412 [Oryza sativa Japonica Group]
Chr12	21240334	21240580	247	21240444	37	7.06731	2.53588	5.21468	NAC2_1_vs_NAC2_Input_peak_10325	three_prime_UTR	LOC_Os12g34890	LOC_Os12g34890	GO:0000035,acyl binding; GO:0000036,acyl carrier activity; GO:0005488,binding; GO:0005622,intracellular anatomical structure; GO:0005623,obsolete cell; GO:0005737,cytoplasm; GO:0005829,cytosol; GO:0005975,carbohydrate metabolic process; GO:0006082,organic acid metabolic process; GO:0006629,lipid metabolic process; GO:0006631,fatty acid metabolic process; GO:0006633,fatty acid biosynthetic process…	--	XP_015618220.1 acyl carrier protein 1, chloroplastic [Oryza sativa Japonica Group]
Chr12	21241515	21242174	660	21242048	43	8.10685	2.56918	6.18703	NAC2_1_vs_NAC2_Input_peak_10326	intron	LOC_Os12g34890	LOC_Os12g34890	GO:0000035,acyl binding; GO:0000036,acyl carrier activity; GO:0005488,binding; GO:0005622,intracellular anatomical structure; GO:0005623,obsolete cell; GO:0005737,cytoplasm; GO:0005829,cytosol; GO:0005975,carbohydrate metabolic process; GO:0006082,organic acid metabolic process; GO:0006629,lipid metabolic process; GO:0006631,fatty acid metabolic process; GO:0006633,fatty acid biosynthetic process…	--	XP_015618220.1 acyl carrier protein 1, chloroplastic [Oryza sativa Japonica Group]
Chr12	21246878	21247191	314	21247137	28	3.28166	1.86934	1.90615	NAC2_1_vs_NAC2_Input_peak_10327	promoter	LOC_Os12g34900	LOC_Os12g34900	--	--	XP_015618761.1 uncharacterized protein LOC4352414 [Oryza sativa Japonica Group]
Chr12	21248887	21249175	289	21249023	38	7.96499	2.70113	6.0544	NAC2_1_vs_NAC2_Input_peak_10328	three_prime_UTR	LOC_Os12g34900	LOC_Os12g34900	--	--	XP_015618761.1 uncharacterized protein LOC4352414 [Oryza sativa Japonica Group]
Chr12	21250337	21250592	256	21250484	39	6.76529	2.4113	4.93533	NAC2_1_vs_NAC2_Input_peak_10329	intergenic	--	--	--	--	--
Chr1	11210099	11210673	575	11210391	294	248.904	16.701	244.753	NAC2_1_vs_NAC2_Input_peak_1033	promoter	LOC_Os01g19760	LOC_Os01g19760	--	--	XP_015621886.1 protein FAM91A1 [Oryza sativa Japonica Group]
Chr12	21266870	21267288	419	21267254	43	7.32461	2.41743	5.45393	NAC2_1_vs_NAC2_Input_peak_10330	intergenic	--	--	--	--	--
Chr12	21269214	21269518	305	21269352	42	9.07231	2.7957	7.10071	NAC2_1_vs_NAC2_Input_peak_10331	intron	LOC_Os12g34940	LOC_Os12g34940	--	--	ABA98821.1 hypothetical protein LOC_Os12g34940 [Oryza sativa Japonica Group]
Chr12	21270683	21270933	251	21270828	36	4.59608	2.02371	2.99394	NAC2_1_vs_NAC2_Input_peak_10332	promoter	LOC_Os12g34940	LOC_Os12g34940	--	--	ABA98821.1 hypothetical protein LOC_Os12g34940 [Oryza sativa Japonica Group]
Chr12	21286033	21286397	365	21286133	41	6.53889	2.31388	4.72672	NAC2_1_vs_NAC2_Input_peak_10333	intergenic	--	--	--	--	--
Chr12	21287938	21288210	273	21288075	37	5.23909	2.14018	3.55441	NAC2_1_vs_NAC2_Input_peak_10334	promoter	LOC_Os12g34980	LOC_Os12g34980	--	--	XP_015620071.1 uncharacterized protein LOC4352416 [Oryza sativa Japonica Group]
Chr12	21312635	21312923	289	21312709	41	7.62731	2.53186	5.73656	NAC2_1_vs_NAC2_Input_peak_10335	intron	LOC_Os12g35010	LOC_Os12g35010	--	--	ABA98828.2 Ribosome inactivating protein [Oryza sativa Japonica Group]
Chr12	21330814	21331072	259	21330994	39	6.05571	2.26454	4.28522	NAC2_1_vs_NAC2_Input_peak_10336	intron	LOC_Os12g35060	LOC_Os12g35060	--	--	XP_015620180.1 uncharacterized protein LOC4352421 isoform X1 [Oryza sativa Japonica Group]
Chr12	21348992	21349370	379	21349177	50	13.1025	3.28746	10.9773	NAC2_1_vs_NAC2_Input_peak_10337	intergenic	--	--	--	--	--
Chr12	21375255	21375579	325	21375402	43	8.9737	2.74126	7.00809	NAC2_1_vs_NAC2_Input_peak_10338	cds	LOC_Os12g35130	LOC_Os12g35130	--	--	ABA98841.1 retrotransposon protein, putative, Ty3-gypsy subclass [Oryza sativa Japonica Group]
Chr12	21377169	21377429	261	21377257	37	4.18147	1.91786	2.64086	NAC2_1_vs_NAC2_Input_peak_10339	cds	LOC_Os12g35130	LOC_Os12g35130	--	--	ABA98841.1 retrotransposon protein, putative, Ty3-gypsy subclass [Oryza sativa Japonica Group]
Chr1	11214253	11214669	417	11214433	37	5.60909	2.21884	3.88311	NAC2_1_vs_NAC2_Input_peak_1034	intron	LOC_Os01g19760	LOC_Os01g19760	--	--	XP_015621886.1 protein FAM91A1 [Oryza sativa Japonica Group]
Chr12	21391443	21391781	339	21391704	51	18.5119	4.35129	16.2518	NAC2_1_vs_NAC2_Input_peak_10340	cds	LOC_Os12g35170	LOC_Os12g35170	--	--	ABA99320.1 retrotransposon protein, putative, Ty3-gypsy subclass [Oryza sativa Japonica Group]
Chr12	21393672	21394010	339	21393761	56	14.0578	3.22697	11.9053	NAC2_1_vs_NAC2_Input_peak_10341	promoter	LOC_Os12g35170	LOC_Os12g35170	--	--	ABA99320.1 retrotransposon protein, putative, Ty3-gypsy subclass [Oryza sativa Japonica Group]
Chr12	21401623	21401886	264	21401774	46	5.59296	2.04002	3.86968	NAC2_1_vs_NAC2_Input_peak_10342	intergenic	--	--	--	--	--
Chr12	21403479	21403926	448	21403813	63	5.59421	1.83566	3.87092	NAC2_1_vs_NAC2_Input_peak_10343	promoter	LOC_Os12g35239	LOC_Os12g35239	--	--	ABA99324.1 transposon protein, putative, CACTA, En/Spm sub-class [Oryza sativa Japonica Group]
Chr12	21430297	21431285	989	21430472	44	7.74778	2.47237	5.84918	NAC2_1_vs_NAC2_Input_peak_10344	intron	LOC_Os12g35270	LOC_Os12g35270	--	--	XP_015618740.1 rRNA-processing protein FYV7 [Oryza sativa Japonica Group]
Chr12	21447522	21448184	663	21448042	42	8.87751	2.75552	6.91765	NAC2_1_vs_NAC2_Input_peak_10345	intergenic	--	--	--	--	--
Chr12	21468244	21469040	797	21468777	70	20.8378	3.78895	18.5302	NAC2_1_vs_NAC2_Input_peak_10346	promoter	LOC_Os12g35330	LOC_Os12g35330	--	--	XP_015619548.1 putative glutaredoxin-C14 [Oryza sativa Japonica Group]
Chr12	21478454	21478725	272	21478585	37	6.67573	2.44948	4.85256	NAC2_1_vs_NAC2_Input_peak_10347	promoter	LOC_Os12g35340	LOC_Os12g35340	--	--	XP_015619487.1 glutaredoxin-C15 [Oryza sativa Japonica Group]
Chr12	21518277	21518561	285	21518508	31	3.26645	1.81163	1.89483	NAC2_1_vs_NAC2_Input_peak_10348	intergenic	--	--	--	--	--
Chr12	21519689	21520143	455	21519870	43	8.9737	2.74126	7.00809	NAC2_1_vs_NAC2_Input_peak_10349	cds	LOC_Os12g35390	LOC_Os12g35390	--	--	ABA99342.1 retrotransposon protein, putative, Ty3-gypsy subclass [Oryza sativa Japonica Group]
Chr1	11220424	11220679	256	11220479	39	5.60283	2.17212	3.8786	NAC2_1_vs_NAC2_Input_peak_1035	intron	LOC_Os01g19760	LOC_Os01g19760	--	--	XP_015621886.1 protein FAM91A1 [Oryza sativa Japonica Group]
Chr12	21548869	21549248	380	21548994	37	7.92125	2.72803	6.01357	NAC2_1_vs_NAC2_Input_peak_10350	intron	LOC_Os12g35440	LOC_Os12g35440	--	--	ABA99347.1 hypothetical protein LOC_Os12g35440 [Oryza sativa Japonica Group]
Chr12	21623007	21623550	544	21623346	42	8.64291	2.70745	6.69356	NAC2_1_vs_NAC2_Input_peak_10351	intron	LOC_Os12g35560	LOC_Os12g35560	GO:0000062,fatty-acyl-CoA binding; GO:0000166,nucleotide binding; GO:0001101,response to acid chemical; GO:0001666,response to hypoxia; GO:0005488,binding; GO:0005622,intracellular anatomical structure; GO:0005623,obsolete cell; GO:0005634,nucleus; GO:0005737,cytoplasm; GO:0005829,cytosol; GO:0006810,transport; GO:0006869,lipid transport; GO:0006950,response to stress; GO:0009314,response to radi…	--	EEE53359.1 hypothetical protein OsJ_36386 [Oryza sativa Japonica Group]
Chr12	21625156	21625576	421	21625327	61	19.0123	3.8812	16.7416	NAC2_1_vs_NAC2_Input_peak_10352	three_prime_UTR	LOC_Os12g35570	LOC_Os12g35570	GO:0003824,catalytic activity; GO:0004812,aminoacyl-tRNA ligase activity; GO:0004830,tryptophan-tRNA ligase activity; GO:0005622,intracellular anatomical structure; GO:0005623,obsolete cell; GO:0005737,cytoplasm; GO:0005829,cytosol; GO:0006082,organic acid metabolic process; GO:0006139,nucleobase-containing compound metabolic process; GO:0006399,tRNA metabolic process; GO:0006412,translation; GO:…	WARS, trpS; tryptophanyl-tRNA synthetase [EC:6.1.1.2]; K01867;	ABA99448.2 Tryptophanyl-tRNA synthetase, putative, expressed [Oryza sativa Japonica Group]
Chr12	21627953	21628462	510	21628211	43	5.67545	2.10639	3.94247	NAC2_1_vs_NAC2_Input_peak_10353	cds	LOC_Os12g35570	LOC_Os12g35570	GO:0003824,catalytic activity; GO:0004812,aminoacyl-tRNA ligase activity; GO:0004830,tryptophan-tRNA ligase activity; GO:0005622,intracellular anatomical structure; GO:0005623,obsolete cell; GO:0005737,cytoplasm; GO:0005829,cytosol; GO:0006082,organic acid metabolic process; GO:0006139,nucleobase-containing compound metabolic process; GO:0006399,tRNA metabolic process; GO:0006412,translation; GO:…	WARS, trpS; tryptophanyl-tRNA synthetase [EC:6.1.1.2]; K01867;	ABA99448.2 Tryptophanyl-tRNA synthetase, putative, expressed [Oryza sativa Japonica Group]
Chr12	21638283	21638772	490	21638750	33	4.73755	2.11965	3.11528	NAC2_1_vs_NAC2_Input_peak_10354	intron	LOC_Os12g35580	LOC_Os12g35580	GO:0003824,catalytic activity; GO:0004746,riboflavin synthase activity; GO:0006766,vitamin metabolic process; GO:0006767,water-soluble vitamin metabolic process; GO:0006771,riboflavin metabolic process; GO:0006807,nitrogen compound metabolic process; GO:0008152,metabolic process; GO:0009058,biosynthetic process; GO:0009110,vitamin biosynthetic process; GO:0009231,riboflavin biosynthetic process; …	ribE, RIB5; riboflavin synthase [EC:2.5.1.9]; K00793;	XP_015618420.1 riboflavin synthase isoform X2 [Oryza sativa Japonica Group]
Chr12	21645457	21646133	677	21645724	165	106.21	9.94008	103.056	NAC2_1_vs_NAC2_Input_peak_10355	promoter	LOC_Os12g35610	LOC_Os12g35610	GO:0003824,catalytic activity; GO:0005488,binding; GO:0005509,calcium ion binding; GO:0005515,protein binding; GO:0005623,obsolete cell; GO:0005886,plasma membrane; GO:0006950,response to stress; GO:0007275,multicellular organism development; GO:0008152,metabolic process; GO:0009266,response to temperature stimulus; GO:0009408,response to heat; GO:0009628,response to abiotic stimulus; GO:0009791,…	RBOH; respiratory burst oxidase [EC:1.6.3.- 1.11.1.-]; K13447;	ABA99454.2 respiratory burst oxidase, putative, expressed [Oryza sativa Japonica Group]
Chr12	21655772	21656039	268	21655960	38	5.6684	2.20793	3.93622	NAC2_1_vs_NAC2_Input_peak_10356	intron	LOC_Os12g35620	LOC_Os12g35620	--	--	XP_015618356.1 putative stoned B-like protein [Oryza sativa Japonica Group]
Chr12	21663981	21664431	451	21664087	38	6.50652	2.38429	4.69697	NAC2_1_vs_NAC2_Input_peak_10357	intron	LOC_Os12g35630	LOC_Os12g35630	--	--	XP_015619919.1 uncharacterized protein LOC4352441 [Oryza sativa Japonica Group]
Chr12	21668483	21668856	374	21668752	36	6.47436	2.43485	4.66746	NAC2_1_vs_NAC2_Input_peak_10358	intron	LOC_Os12g35640	LOC_Os12g35640	GO:0003756,protein disulfide isomerase activity; GO:0003824,catalytic activity; GO:0005622,intracellular anatomical structure; GO:0005623,obsolete cell; GO:0005737,cytoplasm; GO:0005783,endoplasmic reticulum; GO:0006457,protein folding; GO:0006950,response to stress; GO:0009987,cellular process; GO:0012505,endomembrane system; GO:0016853,isomerase activity; GO:0016860,intramolecular oxidoreductas…	--	XP_015619921.1 5'-adenylylsulfate reductase-like 6 [Oryza sativa Japonica Group]
Chr12	21702233	21702480	248	21702388	37	8.63269	2.8924	6.68361	NAC2_1_vs_NAC2_Input_peak_10359	intron	LOC_Os12g35700	LOC_Os12g35700	--	--	ABA99463.1 hypothetical protein LOC_Os12g35700 [Oryza sativa Japonica Group]
Chr1	11233946	11234260	315	11234102	47	8.21591	2.48206	6.29044	NAC2_1_vs_NAC2_Input_peak_1036	intron	LOC_Os01g19800	LOC_Os01g19800	GO:0003824,catalytic activity; GO:0004842,ubiquitin-protein transferase activity; GO:0005622,intracellular anatomical structure; GO:0005623,obsolete cell; GO:0005737,cytoplasm; GO:0005783,endoplasmic reticulum; GO:0006807,nitrogen compound metabolic process; GO:0008152,metabolic process; GO:0009987,cellular process; GO:0012505,endomembrane system; GO:0016567,protein ubiquitination; GO:0016740,tra…	--	XP_015632143.1 uncharacterized protein LOC4323902 [Oryza sativa Japonica Group]
Chr12	21707039	21707408	370	21707235	26	5.4388	2.52716	3.73138	NAC2_1_vs_NAC2_Input_peak_10360	intergenic	--	--	--	--	--
Chr12	21725473	21725719	247	21725630	36	6.25127	2.38502	4.46368	NAC2_1_vs_NAC2_Input_peak_10361	intergenic	--	--	--	--	--
Chr12	21728689	21728944	256	21728931	31	4.39687	2.08589	2.82321	NAC2_1_vs_NAC2_Input_peak_10362	intergenic	--	--	--	--	--
Chr12	21741582	21742973	1392	21742757	114	83.9161	11.7983	80.9267	NAC2_1_vs_NAC2_Input_peak_10363	promoter	LOC_Os12g35720	LOC_Os12g35720	--	--	ABA99465.2 transposon protein, putative, CACTA, En/Spm sub-class [Oryza sativa Japonica Group]
Chr12	21763145	21763435	291	21763247	37	9.47443	3.09238	7.48472	NAC2_1_vs_NAC2_Input_peak_10364	cds	LOC_Os12g35740	LOC_Os12g35740	--	--	ABA99467.1 retrotransposon protein, putative, Ty1-copia subclass [Oryza sativa Japonica Group]
Chr12	21765990	21766349	360	21766215	67	26.8539	4.9808	24.4427	NAC2_1_vs_NAC2_Input_peak_10365	promoter	LOC_Os12g35740	LOC_Os12g35740	--	--	ABA99467.1 retrotransposon protein, putative, Ty1-copia subclass [Oryza sativa Japonica Group]
Chr12	21767819	21768138	320	21768052	43	5.97429	2.16202	4.21206	NAC2_1_vs_NAC2_Input_peak_10366	promoter	LOC_Os12g35750	LOC_Os12g35750	--	--	ABA99468.1 hypothetical protein LOC_Os12g35750 [Oryza sativa Japonica Group]
Chr12	21789215	21789606	392	21789418	38	7.96499	2.70113	6.0544	NAC2_1_vs_NAC2_Input_peak_10367	intergenic	--	--	--	--	--
Chr12	21814312	21814822	511	21814561	175	153.541	17.0198	150.055	NAC2_1_vs_NAC2_Input_peak_10368	intergenic	--	--	--	--	--
Chr12	21822645	21822948	304	21822782	51	12.6582	3.16375	10.5471	NAC2_1_vs_NAC2_Input_peak_10369	intergenic	--	--	--	--	--
Chr1	11243434	11243992	559	11243644	54	15.2207	3.51559	13.0369	NAC2_1_vs_NAC2_Input_peak_1037	promoter	LOC_Os01g19820	LOC_Os01g19820	GO:0000166,nucleotide binding; GO:0005488,binding; GO:0005623,obsolete cell; GO:0005886,plasma membrane; GO:0008144,obsolete drug binding; GO:0016020,membrane; GO:0016208,AMP binding; GO:0017076,purine nucleotide binding; GO:0030554,adenyl nucleotide binding; GO:0032553,ribonucleotide binding; GO:0032555,purine ribonucleotide binding; GO:0032559,adenyl ribonucleotide binding; GO:0036094,small mol…	--	XP_015627779.1 universal stress protein PHOS34 [Oryza sativa Japonica Group]
Chr12	21828333	21828894	562	21828528	41	7.2341	2.4524	5.36938	NAC2_1_vs_NAC2_Input_peak_10370	cds	LOC_Os12g35810	LOC_Os12g35810	--	--	ABA99474.1 retrotransposon protein, putative, Ty1-copia subclass [Oryza sativa Japonica Group]
Chr12	21838553	21839039	487	21838611	32	6.41929	2.55545	4.61715	NAC2_1_vs_NAC2_Input_peak_10371	cds	LOC_Os12g35840	LOC_Os12g35840	--	--	ABA98843.1 transposon protein, putative, CACTA, En/Spm sub-class [Oryza sativa Japonica Group]
Chr12	21845836	21846135	300	21846121	38	3.56526	1.77564	2.13415	NAC2_1_vs_NAC2_Input_peak_10372	intergenic	--	--	--	--	--
Chr12	21846412	21846744	333	21846525	50	11.8635	3.05388	9.781	NAC2_1_vs_NAC2_Input_peak_10373	intergenic	--	--	--	--	--
Chr12	21852506	21852949	444	21852774	76	32.5442	5.42508	30.051	NAC2_1_vs_NAC2_Input_peak_10374	intergenic	--	--	--	--	--
Chr12	21863866	21864125	260	21864053	37	9.27864	3.04531	7.29834	NAC2_1_vs_NAC2_Input_peak_10375	cds	LOC_Os12g35880	LOC_Os12g35880	--	--	ABA98847.1 retrotransposon protein, putative, unclassified [Oryza sativa Japonica Group]
Chr12	21891913	21892158	246	21892032	34	4.73364	2.0958	3.11231	NAC2_1_vs_NAC2_Input_peak_10376	promoter	LOC_Os12g35920	LOC_Os12g35920	--	--	ABA98851.1 hypothetical protein LOC_Os12g35920 [Oryza sativa Japonica Group]
Chr12	21899414	21899806	393	21899588	33	8.3669	3.0113	6.43373	NAC2_1_vs_NAC2_Input_peak_10377	intergenic	--	--	--	--	--
Chr12	21904217	21904593	377	21904382	82	33.0717	5.13222	30.5717	NAC2_1_vs_NAC2_Input_peak_10378	intergenic	--	--	--	--	--
Chr12	21905926	21906438	513	21906228	80	29.2298	4.63077	26.7823	NAC2_1_vs_NAC2_Input_peak_10379	intergenic	--	--	--	--	--
Chr1	11246486	11246742	257	11246501	30	4.8519	2.2255	3.21599	NAC2_1_vs_NAC2_Input_peak_1038	three_prime_UTR	LOC_Os01g19820	LOC_Os01g19820	GO:0000166,nucleotide binding; GO:0005488,binding; GO:0005623,obsolete cell; GO:0005886,plasma membrane; GO:0008144,obsolete drug binding; GO:0016020,membrane; GO:0016208,AMP binding; GO:0017076,purine nucleotide binding; GO:0030554,adenyl nucleotide binding; GO:0032553,ribonucleotide binding; GO:0032555,purine ribonucleotide binding; GO:0032559,adenyl ribonucleotide binding; GO:0036094,small mol…	--	XP_015627779.1 universal stress protein PHOS34 [Oryza sativa Japonica Group]
Chr12	21906926	21907391	466	21907153	224	157.076	11.6724	153.564	NAC2_1_vs_NAC2_Input_peak_10380	intergenic	--	--	--	--	--
Chr12	21911963	21912213	251	21912182	34	4.95773	2.14668	3.30707	NAC2_1_vs_NAC2_Input_peak_10381	intergenic	--	--	--	--	--
Chr12	21929686	21930237	552	21930146	57	15.3861	3.41902	13.1983	NAC2_1_vs_NAC2_Input_peak_10382	intergenic	--	--	--	--	--
Chr12	21944871	21945334	464	21945136	67	21.1709	3.97055	18.857	NAC2_1_vs_NAC2_Input_peak_10383	intergenic	--	--	--	--	--
Chr12	21947118	21947439	322	21947284	74	23.5863	4.04375	21.229	NAC2_1_vs_NAC2_Input_peak_10384	intergenic	--	--	--	--	--
Chr12	22000892	22001451	560	22001371	33	5.04594	2.19164	3.38462	NAC2_1_vs_NAC2_Input_peak_10385	intergenic	--	--	--	--	--
Chr12	22036864	22037291	428	22037232	33	4.73755	2.11965	3.11528	NAC2_1_vs_NAC2_Input_peak_10386	intergenic	--	--	--	--	--
Chr12	22050593	22051020	428	22050729	36	4.92564	2.0947	3.27919	NAC2_1_vs_NAC2_Input_peak_10387	three_prime_UTR	LOC_Os12g36030	LOC_Os12g36030	--	--	ABA98862.1 expressed protein [Oryza sativa Japonica Group]
Chr12	22054084	22054329	246	22054222	33	3.9139	1.92923	2.41867	NAC2_1_vs_NAC2_Input_peak_10388	intergenic	--	--	--	--	--
Chr12	22085281	22085623	343	22085555	30	4.23561	2.06998	2.68687	NAC2_1_vs_NAC2_Input_peak_10389	intergenic	--	--	--	--	--
Chr1	11253009	11253258	250	11253141	35	6.57968	2.49011	4.76418	NAC2_1_vs_NAC2_Input_peak_1039	intergenic	--	--	--	--	--
Chr12	22099159	22099672	514	22099214	33	4.66319	2.10236	3.05206	NAC2_1_vs_NAC2_Input_peak_10390	intron	LOC_Os12g36050	LOC_Os12g36050	--	--	ABA98864.1 hypothetical protein LOC_Os12g36050 [Oryza sativa Japonica Group]
Chr12	22121655	22121953	299	22121798	52	13.7449	3.32604	11.6015	NAC2_1_vs_NAC2_Input_peak_10391	intergenic	--	--	--	--	--
Chr12	22124291	22124587	297	22124402	35	5.82109	2.31674	4.07429	NAC2_1_vs_NAC2_Input_peak_10392	intergenic	--	--	--	--	--
Chr12	22128659	22129161	503	22129028	41	8.0505	2.61839	6.13427	NAC2_1_vs_NAC2_Input_peak_10393	intron	LOC_Os12g36100	LOC_Os12g36100	GO:0003774,cytoskeletal motor activity; GO:0003777,microtubule motor activity; GO:0003779,actin binding; GO:0003824,catalytic activity; GO:0005488,binding; GO:0005515,protein binding; GO:0005622,intracellular anatomical structure; GO:0005623,obsolete cell; GO:0005856,cytoskeleton; GO:0005871,kinesin complex; GO:0005875,microtubule associated complex; GO:0006810,transport; GO:0006928,obsolete move…	--	KAF2908229.1 hypothetical protein DAI22_12g169500 [Oryza sativa Japonica Group]
Chr12	22132445	22132903	459	22132670	91	38.0664	5.3939	35.5036	NAC2_1_vs_NAC2_Input_peak_10394	cds	LOC_Os12g36100	LOC_Os12g36100	GO:0003774,cytoskeletal motor activity; GO:0003777,microtubule motor activity; GO:0003779,actin binding; GO:0003824,catalytic activity; GO:0005488,binding; GO:0005515,protein binding; GO:0005622,intracellular anatomical structure; GO:0005623,obsolete cell; GO:0005856,cytoskeleton; GO:0005871,kinesin complex; GO:0005875,microtubule associated complex; GO:0006810,transport; GO:0006928,obsolete move…	--	KAF2908229.1 hypothetical protein DAI22_12g169500 [Oryza sativa Japonica Group]
Chr12	22138983	22139368	386	22139036	38	5.05702	2.08125	3.39344	NAC2_1_vs_NAC2_Input_peak_10395	intergenic	--	--	--	--	--
Chr12	22140783	22141054	272	22140856	36	6.63367	2.47063	4.81382	NAC2_1_vs_NAC2_Input_peak_10396	intergenic	--	--	--	--	--
Chr12	22165272	22165577	306	22165479	34	4.79244	2.10913	3.16478	NAC2_1_vs_NAC2_Input_peak_10397	intron	LOC_Os12g36170	LOC_Os12g36170	--	--	XP_015618715.1 condensin-2 complex subunit D3 [Oryza sativa Japonica Group]
Chr12	22178931	22179215	285	22179035	39	7.49632	2.56545	5.6146	NAC2_1_vs_NAC2_Input_peak_10398	intron	LOC_Os12g36180	LOC_Os12g36180	GO:0005622,intracellular anatomical structure; GO:0005623,obsolete cell; GO:0005737,cytoplasm; GO:0005829,cytosol; GO:0005886,plasma membrane; GO:0006810,transport; GO:0006897,endocytosis; GO:0006898,receptor-mediated endocytosis; GO:0009504,cell plate; GO:0016020,membrane; GO:0016192,vesicle-mediated transport; GO:0031982,vesicle; GO:0043226,organelle; GO:0043227,membrane-bounded organelle; GO:0…	--	XP_015620019.1 auxilin-related protein 1 [Oryza sativa Japonica Group]
Chr12	22181793	22182271	479	22181917	41	6.37075	2.28072	4.57316	NAC2_1_vs_NAC2_Input_peak_10399	promoter	LOC_Os12g36194	LOC_Os12g36194	GO:0000302,response to reactive oxygen species; GO:0003824,catalytic activity; GO:0004550,nucleoside diphosphate kinase activity; GO:0005622,intracellular anatomical structure; GO:0005623,obsolete cell; GO:0005634,nucleus; GO:0005737,cytoplasm; GO:0006139,nucleobase-containing compound metabolic process; GO:0006165,nucleoside diphosphate phosphorylation; GO:0006725,cellular aromatic compound meta…	ndk, NME; nucleoside-diphosphate kinase [EC:2.7.4.6]; K00940;	XP_015618263.1 nucleoside diphosphate kinase 2, chloroplastic isoform X1 [Oryza sativa Japonica Group]
Chr1	1124515	1125125	611	1124815	49	9.99894	2.74708	7.98503	NAC2_1_vs_NAC2_Input_peak_104	cds	LOC_Os01g02980	LOC_Os01g02980	--	--	EEE53777.1 hypothetical protein OsJ_00170 [Oryza sativa Japonica Group]
Chr1	11253708	11254081	374	11253767	32	4.80652	2.16037	3.17586	NAC2_1_vs_NAC2_Input_peak_1040	intergenic	--	--	--	--	--
Chr12	22183304	22183605	302	22183369	29	4.1697	2.07779	2.63156	NAC2_1_vs_NAC2_Input_peak_10400	intron	LOC_Os12g36194	LOC_Os12g36194	GO:0000302,response to reactive oxygen species; GO:0003824,catalytic activity; GO:0004550,nucleoside diphosphate kinase activity; GO:0005622,intracellular anatomical structure; GO:0005623,obsolete cell; GO:0005634,nucleus; GO:0005737,cytoplasm; GO:0006139,nucleobase-containing compound metabolic process; GO:0006165,nucleoside diphosphate phosphorylation; GO:0006725,cellular aromatic compound meta…	ndk, NME; nucleoside-diphosphate kinase [EC:2.7.4.6]; K00940;	XP_015618263.1 nucleoside diphosphate kinase 2, chloroplastic isoform X1 [Oryza sativa Japonica Group]
Chr12	22187434	22187840	407	22187623	46	15.4531	3.99017	13.2644	NAC2_1_vs_NAC2_Input_peak_10401	intron	LOC_Os12g36194	LOC_Os12g36194	GO:0000302,response to reactive oxygen species; GO:0003824,catalytic activity; GO:0004550,nucleoside diphosphate kinase activity; GO:0005622,intracellular anatomical structure; GO:0005623,obsolete cell; GO:0005634,nucleus; GO:0005737,cytoplasm; GO:0006139,nucleobase-containing compound metabolic process; GO:0006165,nucleoside diphosphate phosphorylation; GO:0006725,cellular aromatic compound meta…	ndk, NME; nucleoside-diphosphate kinase [EC:2.7.4.6]; K00940;	XP_015618263.1 nucleoside diphosphate kinase 2, chloroplastic isoform X1 [Oryza sativa Japonica Group]
Chr12	22193831	22194176	346	22194065	40	3.71258	1.77959	2.25464	NAC2_1_vs_NAC2_Input_peak_10402	promoter	LOC_Os12g36210	LOC_Os12g36210	--	--	XP_015618062.1 subtilisin-chymotrypsin inhibitor-2A [Oryza sativa Japonica Group]
Chr12	22205143	22205539	397	22205381	43	7.93005	2.5346	6.02152	NAC2_1_vs_NAC2_Input_peak_10403	intergenic	--	--	--	--	--
Chr12	22217744	22218289	546	22218019	197	126.078	9.99304	122.783	NAC2_1_vs_NAC2_Input_peak_10404	cds	LOC_Os12g36270	LOC_Os12g36270	--	--	XP_015618108.1 uncharacterized protein LOC4352463 [Oryza sativa Japonica Group]
Chr12	22247603	22248103	501	22247793	96	42.1345	5.71801	39.525	NAC2_1_vs_NAC2_Input_peak_10405	promoter	LOC_Os12g36330	LOC_Os12g36330	--	--	ABA98892.1 hypothetical protein LOC_Os12g36330 [Oryza sativa Japonica Group]
Chr12	22271311	22271621	311	22271339	54	6.40545	2.0521	4.60441	NAC2_1_vs_NAC2_Input_peak_10406	intron	LOC_Os12g36380	LOC_Os12g36380	--	--	ABA98897.1 hypothetical protein LOC_Os12g36380 [Oryza sativa Japonica Group]
Chr12	22281912	22282230	319	22282101	36	4.66449	2.03842	3.05306	NAC2_1_vs_NAC2_Input_peak_10407	promoter	LOC_Os12g36400	LOC_Os12g36400	--	--	ABA98899.1 transposon protein, putative, Pong sub-class, expressed [Oryza sativa Japonica Group]
Chr12	22288045	22288603	559	22288402	66	20.3324	3.87719	18.0346	NAC2_1_vs_NAC2_Input_peak_10408	cds	LOC_Os12g36420	LOC_Os12g36420	--	--	ABA98901.1 hypothetical protein LOC_Os12g36420 [Oryza sativa Japonica Group]
Chr12	22317132	22317630	499	22317188	26	7.50476	3.16696	5.62215	NAC2_1_vs_NAC2_Input_peak_10409	cds	LOC_Os12g36470	LOC_Os12g36470	--	--	ABA98907.1 transposon protein, putative, CACTA, En/Spm sub-class [Oryza sativa Japonica Group]
Chr1	11255480	11255765	286	11255532	32	3.82327	1.92688	2.34344	NAC2_1_vs_NAC2_Input_peak_1041	intron	LOC_Os01g19850	LOC_Os01g19850	GO:0005215,transporter activity; GO:0005622,intracellular anatomical structure; GO:0005623,obsolete cell; GO:0005737,cytoplasm; GO:0005768,endosome; GO:0005794,Golgi apparatus; GO:0005802,trans-Golgi network; GO:0005886,plasma membrane; GO:0006810,transport; GO:0006811,ion transport; GO:0006812,cation transport; GO:0006813,potassium ion transport; GO:0006814,sodium ion transport; GO:0006820,anion…	SLC12A7, KCC4; solute carrier family 12 (potassium/chloride transporter), member 7; K13627;	EEC70491.1 hypothetical protein OsI_01563 [Oryza sativa Indica Group]
Chr12	22337770	22338072	303	22337915	65	17.3307	3.43628	15.0963	NAC2_1_vs_NAC2_Input_peak_10410	intergenic	--	--	--	--	--
Chr12	22339387	22339856	470	22339668	38	7.21122	2.53564	5.3486	NAC2_1_vs_NAC2_Input_peak_10411	promoter	LOC_Os12g36500	LOC_Os12g36500	--	--	ABA98910.1 hypothetical protein LOC_Os12g36500 [Oryza sativa Japonica Group]
Chr12	22340496	22340974	479	22340685	106	53.298	6.78222	50.5721	NAC2_1_vs_NAC2_Input_peak_10412	promoter	LOC_Os12g36500	LOC_Os12g36500	--	--	ABA98910.1 hypothetical protein LOC_Os12g36500 [Oryza sativa Japonica Group]
Chr12	22341803	22343212	1410	22342512	174	121.969	11.4269	118.702	NAC2_1_vs_NAC2_Input_peak_10413	intergenic	--	--	--	--	--
Chr12	22344945	22345774	830	22345470	35	6.386	2.44547	4.5877	NAC2_1_vs_NAC2_Input_peak_10414	intergenic	--	--	--	--	--
Chr12	22349090	22349337	248	22349154	45	11.0822	3.09427	9.02491	NAC2_1_vs_NAC2_Input_peak_10415	intergenic	--	--	--	--	--
Chr12	22354070	22354642	573	22354267	88	34.6284	5.0386	32.108	NAC2_1_vs_NAC2_Input_peak_10416	promoter	LOC_Os12g36510	LOC_Os12g36510	--	--	ABA98911.1 retrotransposon protein, putative, unclassified, expressed [Oryza sativa Japonica Group]
Chr12	22363701	22364175	475	22363944	47	11.7529	3.14779	9.67252	NAC2_1_vs_NAC2_Input_peak_10417	intron	LOC_Os12g36520	LOC_Os12g36520	--	--	ABA98912.1 transposon protein, putative, CACTA, En/Spm sub-class [Oryza sativa Japonica Group]
Chr12	22370086	22370578	493	22370261	45	10.3067	2.93783	8.28188	NAC2_1_vs_NAC2_Input_peak_10418	promoter	LOC_Os12g36530	LOC_Os12g36530	--	--	ABA99477.1 Patatin-like phospholipase family protein [Oryza sativa Japonica Group]
Chr12	22396310	22396649	340	22396522	38	5.93565	2.26378	4.1775	NAC2_1_vs_NAC2_Input_peak_10419	cds	LOC_Os12g36580	LOC_Os12g36580	--	--	ABA99482.1 transposon protein, putative, CACTA, En/Spm sub-class, expressed [Oryza sativa Japonica Group]
Chr1	11257165	11257629	465	11257552	33	5.31573	2.25505	3.6227	NAC2_1_vs_NAC2_Input_peak_1042	intron	LOC_Os01g19850	LOC_Os01g19850	GO:0005215,transporter activity; GO:0005622,intracellular anatomical structure; GO:0005623,obsolete cell; GO:0005737,cytoplasm; GO:0005768,endosome; GO:0005794,Golgi apparatus; GO:0005802,trans-Golgi network; GO:0005886,plasma membrane; GO:0006810,transport; GO:0006811,ion transport; GO:0006812,cation transport; GO:0006813,potassium ion transport; GO:0006814,sodium ion transport; GO:0006820,anion…	SLC12A7, KCC4; solute carrier family 12 (potassium/chloride transporter), member 7; K13627;	EEC70491.1 hypothetical protein OsI_01563 [Oryza sativa Indica Group]
Chr12	22397171	22397463	293	22397193	30	3.19218	1.8101	1.83644	NAC2_1_vs_NAC2_Input_peak_10420	intergenic	--	--	--	--	--
Chr12	22399710	22400205	496	22400104	39	5.41791	2.13462	3.71255	NAC2_1_vs_NAC2_Input_peak_10421	intergenic	--	--	--	--	--
Chr12	22403134	22403413	280	22403285	44	8.95628	2.70529	6.99208	NAC2_1_vs_NAC2_Input_peak_10422	promoter	LOC_Os12g36590	LOC_Os12g36590	--	--	ABA99483.1 retrotransposon protein, putative, unclassified, expressed [Oryza sativa Japonica Group]
Chr12	22415041	22415444	404	22415248	47	10.9091	2.98263	8.86137	NAC2_1_vs_NAC2_Input_peak_10423	promoter	LOC_Os12g36610	LOC_Os12g36610	--	--	ABA99523.1 Patatin-like phospholipase family protein, expressed [Oryza sativa Japonica Group]
Chr12	22420530	22420875	346	22420660	57	13.4835	3.0952	11.3481	NAC2_1_vs_NAC2_Input_peak_10424	cds	LOC_Os12g36620	LOC_Os12g36620	GO:0003676,nucleic acid binding; GO:0003723,RNA binding; GO:0003824,catalytic activity; GO:0004518,nuclease activity; GO:0004519,endonuclease activity; GO:0005488,binding; GO:0005622,intracellular anatomical structure; GO:0005623,obsolete cell; GO:0006139,nucleobase-containing compound metabolic process; GO:0006725,cellular aromatic compound metabolic process; GO:0006807,nitrogen compound metabol…	--	ABA99524.2 pentatricopeptide, putative, expressed [Oryza sativa Japonica Group]
Chr12	22442006	22442359	354	22442090	35	5.49285	2.24285	3.77899	NAC2_1_vs_NAC2_Input_peak_10425	intergenic	--	--	--	--	--
Chr12	22450476	22450794	319	22450675	36	6.25127	2.38502	4.46368	NAC2_1_vs_NAC2_Input_peak_10426	intergenic	--	--	--	--	--
Chr12	22451493	22452303	811	22451640	43	9.57446	2.86318	7.57913	NAC2_1_vs_NAC2_Input_peak_10427	intergenic	--	--	--	--	--
Chr12	22464384	22464732	349	22464511	57	15.0851	3.36665	12.905	NAC2_1_vs_NAC2_Input_peak_10428	promoter	LOC_Os12g36680	LOC_Os12g36680	--	--	XP_015618222.1 uncharacterized protein LOC4352474 isoform X2 [Oryza sativa Japonica Group]
Chr12	22473957	22474267	311	22474135	37	7.30259	2.58829	5.43382	NAC2_1_vs_NAC2_Input_peak_10429	intergenic	--	--	--	--	--
Chr1	11259030	11259533	504	11259273	87	31.3972	4.6134	28.9193	NAC2_1_vs_NAC2_Input_peak_1043	intron	LOC_Os01g19850	LOC_Os01g19850	GO:0005215,transporter activity; GO:0005622,intracellular anatomical structure; GO:0005623,obsolete cell; GO:0005737,cytoplasm; GO:0005768,endosome; GO:0005794,Golgi apparatus; GO:0005802,trans-Golgi network; GO:0005886,plasma membrane; GO:0006810,transport; GO:0006811,ion transport; GO:0006812,cation transport; GO:0006813,potassium ion transport; GO:0006814,sodium ion transport; GO:0006820,anion…	SLC12A7, KCC4; solute carrier family 12 (potassium/chloride transporter), member 7; K13627;	EEC70491.1 hypothetical protein OsI_01563 [Oryza sativa Indica Group]
Chr12	22479824	22480272	449	22480246	38	6.98436	2.48658	5.13756	NAC2_1_vs_NAC2_Input_peak_10430	cds	LOC_Os12g36690	LOC_Os12g36690	--	--	XP_015618843.1 disease resistance protein RGA5-like isoform X1 [Oryza sativa Japonica Group]
Chr12	22496381	22496686	306	22496578	40	8.56591	2.76038	6.62062	NAC2_1_vs_NAC2_Input_peak_10431	intergenic	--	--	--	--	--
Chr12	22525235	22525611	377	22525320	41	7.57348	2.52093	5.68658	NAC2_1_vs_NAC2_Input_peak_10432	cds	LOC_Os12g36760	LOC_Os12g36760	GO:0000278,mitotic cell cycle; GO:0000281,mitotic cytokinesis; GO:0000910,cytokinesis; GO:0000911,cytokinesis by cell plate formation; GO:0000919,cell plate assembly; GO:0005622,intracellular anatomical structure; GO:0005623,obsolete cell; GO:0005737,cytoplasm; GO:0005768,endosome; GO:0005794,Golgi apparatus; GO:0005802,trans-Golgi network; GO:0006810,transport; GO:0006891,intra-Golgi vesicle-med…	--	XP_015620114.1 trafficking protein particle complex II-specific subunit 130 homolog isoform X1 [Oryza sativa Japonica Group]
Chr12	22526463	22526946	484	22526717	178	116.052	10.2027	112.827	NAC2_1_vs_NAC2_Input_peak_10433	intron	LOC_Os12g36760	LOC_Os12g36760	GO:0000278,mitotic cell cycle; GO:0000281,mitotic cytokinesis; GO:0000910,cytokinesis; GO:0000911,cytokinesis by cell plate formation; GO:0000919,cell plate assembly; GO:0005622,intracellular anatomical structure; GO:0005623,obsolete cell; GO:0005737,cytoplasm; GO:0005768,endosome; GO:0005794,Golgi apparatus; GO:0005802,trans-Golgi network; GO:0006810,transport; GO:0006891,intra-Golgi vesicle-med…	--	XP_015620114.1 trafficking protein particle complex II-specific subunit 130 homolog isoform X1 [Oryza sativa Japonica Group]
Chr12	22533981	22534312	332	22533999	39	4.32474	1.9149	2.76221	NAC2_1_vs_NAC2_Input_peak_10434	intron	LOC_Os12g36770	LOC_Os12g36770	--	--	ABA99540.1 Lipase family protein, expressed [Oryza sativa Japonica Group]
Chr12	22538119	22538486	368	22538225	52	8.8582	2.47358	6.89912	NAC2_1_vs_NAC2_Input_peak_10435	intergenic	--	--	--	--	--
Chr12	22543392	22543875	484	22543654	112	48.3107	5.68797	45.6348	NAC2_1_vs_NAC2_Input_peak_10436	intergenic	--	--	--	--	--
Chr12	22546208	22546714	507	22546529	38	7.02329	2.49498	5.17377	NAC2_1_vs_NAC2_Input_peak_10437	intergenic	--	--	--	--	--
Chr12	22561983	22562288	306	22562147	64	17.3051	3.46875	15.071	NAC2_1_vs_NAC2_Input_peak_10438	intergenic	--	--	--	--	--
Chr12	22565165	22565686	522	22565392	175	108.144	9.39232	104.976	NAC2_1_vs_NAC2_Input_peak_10439	intergenic	--	--	--	--	--
Chr1	11260451	11260814	364	11260684	71	26.9027	4.73808	24.4904	NAC2_1_vs_NAC2_Input_peak_1044	intron	LOC_Os01g19850	LOC_Os01g19850	GO:0005215,transporter activity; GO:0005622,intracellular anatomical structure; GO:0005623,obsolete cell; GO:0005737,cytoplasm; GO:0005768,endosome; GO:0005794,Golgi apparatus; GO:0005802,trans-Golgi network; GO:0005886,plasma membrane; GO:0006810,transport; GO:0006811,ion transport; GO:0006812,cation transport; GO:0006813,potassium ion transport; GO:0006814,sodium ion transport; GO:0006820,anion…	SLC12A7, KCC4; solute carrier family 12 (potassium/chloride transporter), member 7; K13627;	EEC70491.1 hypothetical protein OsI_01563 [Oryza sativa Indica Group]
Chr12	22568700	22568975	276	22568722	32	4.98632	2.20353	3.33256	NAC2_1_vs_NAC2_Input_peak_10440	intergenic	--	--	--	--	--
Chr12	22574368	22574741	374	22574616	32	4.85347	2.17162	3.21741	NAC2_1_vs_NAC2_Input_peak_10441	intron	LOC_Os12g36810	LOC_Os12g36810	--	--	XP_015620487.1 probable polygalacturonase isoform X1 [Oryza sativa Japonica Group]
Chr12	22584041	22584457	417	22584111	35	5.52423	2.24988	3.808	NAC2_1_vs_NAC2_Input_peak_10442	promoter	LOC_Os12g36840	LOC_Os12g36840	--	--	XP_015619061.1 major pollen allergen Cor a 1 isoforms 5, 6, 11 and 16 [Oryza sativa Japonica Group]
Chr12	22589237	22589687	451	22589622	37	4.99116	2.08778	3.33577	NAC2_1_vs_NAC2_Input_peak_10443	promoter	LOC_Os12g36850	LOC_Os12g36850	--	--	XP_015618351.1 major pollen allergen Bet v 1-D/H [Oryza sativa Japonica Group]
Chr12	22591834	22592209	376	22592004	91	40.4785	5.77351	37.8876	NAC2_1_vs_NAC2_Input_peak_10444	intron	LOC_Os12g36850	LOC_Os12g36850	--	--	XP_015618351.1 major pollen allergen Bet v 1-D/H [Oryza sativa Japonica Group]
Chr12	22616540	22616808	269	22616751	42	9.86014	2.96079	7.8543	NAC2_1_vs_NAC2_Input_peak_10445	five_prime_UTR	LOC_Os12g36900	LOC_Os12g36900	GO:0005622,intracellular anatomical structure; GO:0005623,obsolete cell; GO:0005634,nucleus; GO:0007154,cell communication; GO:0007165,signal transduction; GO:0009314,response to radiation; GO:0009416,response to light stimulus; GO:0009628,response to abiotic stimulus; GO:0009637,response to blue light; GO:0009639,response to red or far red light; GO:0009785,blue light signaling pathway; GO:00099…	--	XP_015618318.1 protein DEHYDRATION-INDUCED 19 homolog 4 isoform X1 [Oryza sativa Japonica Group]
Chr12	22617442	22617755	314	22617556	47	11.4951	3.09688	9.4223	NAC2_1_vs_NAC2_Input_peak_10446	intron	LOC_Os12g36900	LOC_Os12g36900	GO:0005622,intracellular anatomical structure; GO:0005623,obsolete cell; GO:0005634,nucleus; GO:0007154,cell communication; GO:0007165,signal transduction; GO:0009314,response to radiation; GO:0009416,response to light stimulus; GO:0009628,response to abiotic stimulus; GO:0009637,response to blue light; GO:0009639,response to red or far red light; GO:0009785,blue light signaling pathway; GO:00099…	--	XP_015618318.1 protein DEHYDRATION-INDUCED 19 homolog 4 isoform X1 [Oryza sativa Japonica Group]
Chr12	22618446	22618718	273	22618571	47	7.93723	2.43228	6.02813	NAC2_1_vs_NAC2_Input_peak_10447	intron	LOC_Os12g36900	LOC_Os12g36900	GO:0005622,intracellular anatomical structure; GO:0005623,obsolete cell; GO:0005634,nucleus; GO:0007154,cell communication; GO:0007165,signal transduction; GO:0009314,response to radiation; GO:0009416,response to light stimulus; GO:0009628,response to abiotic stimulus; GO:0009637,response to blue light; GO:0009639,response to red or far red light; GO:0009785,blue light signaling pathway; GO:00099…	--	XP_015618318.1 protein DEHYDRATION-INDUCED 19 homolog 4 isoform X1 [Oryza sativa Japonica Group]
Chr12	22620937	22621589	653	22621285	295	267.435	19.1463	263.147	NAC2_1_vs_NAC2_Input_peak_10448	intron	LOC_Os12g36900	LOC_Os12g36900	GO:0005622,intracellular anatomical structure; GO:0005623,obsolete cell; GO:0005634,nucleus; GO:0007154,cell communication; GO:0007165,signal transduction; GO:0009314,response to radiation; GO:0009416,response to light stimulus; GO:0009628,response to abiotic stimulus; GO:0009637,response to blue light; GO:0009639,response to red or far red light; GO:0009785,blue light signaling pathway; GO:00099…	--	XP_015618318.1 protein DEHYDRATION-INDUCED 19 homolog 4 isoform X1 [Oryza sativa Japonica Group]
Chr12	22632130	22632386	257	22632360	29	3.80679	1.98454	2.33114	NAC2_1_vs_NAC2_Input_peak_10449	cds	LOC_Os12g36910	LOC_Os12g36910	--	--	XP_015618188.1 calmodulin-binding protein 60 B isoform X2 [Oryza sativa Japonica Group]
Chr1	11261945	11262254	310	11262103	49	9.13576	2.59387	7.16097	NAC2_1_vs_NAC2_Input_peak_1045	promoter	LOC_Os01g19850	LOC_Os01g19850	GO:0005215,transporter activity; GO:0005622,intracellular anatomical structure; GO:0005623,obsolete cell; GO:0005737,cytoplasm; GO:0005768,endosome; GO:0005794,Golgi apparatus; GO:0005802,trans-Golgi network; GO:0005886,plasma membrane; GO:0006810,transport; GO:0006811,ion transport; GO:0006812,cation transport; GO:0006813,potassium ion transport; GO:0006814,sodium ion transport; GO:0006820,anion…	SLC12A7, KCC4; solute carrier family 12 (potassium/chloride transporter), member 7; K13627;	EEC70491.1 hypothetical protein OsI_01563 [Oryza sativa Indica Group]
Chr12	22639082	22639438	357	22639194	38	5.69246	2.21294	3.95779	NAC2_1_vs_NAC2_Input_peak_10450	promoter	LOC_Os12g36930	LOC_Os12g36930	--	--	XP_015618771.1 uncharacterized protein LOC4352497 [Oryza sativa Japonica Group]
Chr12	22648846	22649435	590	22649123	35	7.82888	2.78492	5.92676	NAC2_1_vs_NAC2_Input_peak_10451	intron	LOC_Os12g36940	LOC_Os12g36940	--	--	XP_015618639.1 calmodulin-binding protein 60 C [Oryza sativa Japonica Group]
Chr12	22657978	22658343	366	22658098	40	3.92939	1.8221	2.43256	NAC2_1_vs_NAC2_Input_peak_10452	intron	LOC_Os12g36950	LOC_Os12g36950	GO:0003824,catalytic activity; GO:0003883,CTP synthase activity; GO:0006139,nucleobase-containing compound metabolic process; GO:0006206,pyrimidine nucleobase metabolic process; GO:0006213,pyrimidine nucleoside metabolic process; GO:0006220,pyrimidine nucleotide metabolic process; GO:0006221,pyrimidine nucleotide biosynthetic process; GO:0006241,CTP biosynthetic process; GO:0006629,lipid metaboli…	pyrG, CTPS; CTP synthase [EC:6.3.4.2]; K01937;	XP_015618284.1 CTP synthase isoform X1 [Oryza sativa Japonica Group]
Chr12	22665029	22665473	445	22665270	38	8.11729	2.73506	6.19724	NAC2_1_vs_NAC2_Input_peak_10453	intergenic	--	--	--	--	--
Chr12	22666633	22666898	266	22666633	35	3.22382	1.74266	1.86073	NAC2_1_vs_NAC2_Input_peak_10454	intergenic	--	--	--	--	--
Chr12	22667715	22668317	603	22667909	33	5.12661	2.21056	3.45451	NAC2_1_vs_NAC2_Input_peak_10455	promoter	LOC_Os12g36970	LOC_Os12g36970	--	--	ABA99563.1 hypothetical protein LOC_Os12g36970 [Oryza sativa Japonica Group]
Chr12	22692573	22693415	843	22692820	57	34.1662	7.78477	31.652	NAC2_1_vs_NAC2_Input_peak_10456	cds	LOC_Os12g37020	LOC_Os12g37020	--	--	ABA99568.1 transposon protein, putative, CACTA, En/Spm sub-class [Oryza sativa Japonica Group]
Chr12	22700968	22701423	456	22701249	63	31.3957	6.28525	28.9178	NAC2_1_vs_NAC2_Input_peak_10457	promoter	LOC_Os12g37030	LOC_Os12g37030	--	--	ABA99569.1 transposon protein, putative, CACTA, En/Spm sub-class [Oryza sativa Japonica Group]
Chr12	22705673	22706015	343	22705866	41	6.79917	2.36546	4.96695	NAC2_1_vs_NAC2_Input_peak_10458	intron	LOC_Os12g37050	LOC_Os12g37050	--	--	ABA99571.1 hypothetical protein LOC_Os12g37050 [Oryza sativa Japonica Group]
Chr12	22711790	22712060	271	22711947	37	5.79039	2.2576	4.04576	NAC2_1_vs_NAC2_Input_peak_10459	intron	LOC_Os12g37060	LOC_Os12g37060	--	--	XP_015618197.1 transmembrane protein 205 [Oryza sativa Japonica Group]
Chr1	11263888	11264181	294	11264077	40	7.59104	2.55435	5.70267	NAC2_1_vs_NAC2_Input_peak_1046	cds	LOC_Os01g19860	LOC_Os01g19860	GO:0005215,transporter activity; GO:0005622,intracellular anatomical structure; GO:0005623,obsolete cell; GO:0005737,cytoplasm; GO:0005768,endosome; GO:0005794,Golgi apparatus; GO:0005802,trans-Golgi network; GO:0005886,plasma membrane; GO:0006810,transport; GO:0006811,ion transport; GO:0006812,cation transport; GO:0006813,potassium ion transport; GO:0006814,sodium ion transport; GO:0006820,anion…	SLC12A7, KCC4; solute carrier family 12 (potassium/chloride transporter), member 7; K13627;	AMP18970.1 cation chloride cotransporter [Oryza sativa Indica Group]
Chr12	22722834	22723078	245	22722935	28	3.94202	2.04321	2.44344	NAC2_1_vs_NAC2_Input_peak_10460	promoter	LOC_Os12g37090	LOC_Os12g37090	--	--	ABA99575.1 hypothetical protein LOC_Os12g37090 [Oryza sativa Japonica Group]
Chr12	22723848	22724346	499	22724126	43	10.6691	3.09143	8.62823	NAC2_1_vs_NAC2_Input_peak_10461	three_prime_UTR	LOC_Os12g37100	LOC_Os12g37100	GO:0001101,response to acid chemical; GO:0003676,nucleic acid binding; GO:0003723,RNA binding; GO:0003824,catalytic activity; GO:0004518,nuclease activity; GO:0004519,endonuclease activity; GO:0005488,binding; GO:0005622,intracellular anatomical structure; GO:0005623,obsolete cell; GO:0005737,cytoplasm; GO:0005739,mitochondrion; GO:0006091,generation of precursor metabolites and energy; GO:000611…	--	XP_015620812.1 putative pentatricopeptide repeat-containing protein At3g16890, mitochondrial [Oryza sativa Japonica Group]
Chr12	22732864	22733273	410	22733159	60	17.5986	3.67884	15.3582	NAC2_1_vs_NAC2_Input_peak_10462	intron	LOC_Os12g37110	LOC_Os12g37110	--	--	ABA99577.1 F-box domain containing protein, expressed [Oryza sativa Japonica Group]
Chr12	22740460	22740709	250	22740595	48	11.7551	3.10848	9.67474	NAC2_1_vs_NAC2_Input_peak_10463	intergenic	--	--	--	--	--
Chr12	22748550	22749194	645	22748987	52	12.4827	3.09469	10.3776	NAC2_1_vs_NAC2_Input_peak_10464	promoter	LOC_Os12g37130	LOC_Os12g37130	--	--	ABA99579.1 F-box domain containing protein [Oryza sativa Japonica Group]
Chr12	22767695	22768046	352	22767702	31	4.74724	2.17181	3.12409	NAC2_1_vs_NAC2_Input_peak_10465	intergenic	--	--	--	--	--
Chr12	22771691	22772108	418	22771896	153	95.6302	9.44538	92.5515	NAC2_1_vs_NAC2_Input_peak_10466	promoter	LOC_Os12g37150	LOC_Os12g37150	--	--	ABA99581.1 hypothetical protein LOC_Os12g37150 [Oryza sativa Japonica Group]
Chr12	22776574	22776908	335	22776885	33	4.04129	1.95855	2.52343	NAC2_1_vs_NAC2_Input_peak_10467	intergenic	--	--	--	--	--
Chr12	22787671	22788208	538	22788103	46	8.62172	2.58225	6.67293	NAC2_1_vs_NAC2_Input_peak_10468	intergenic	--	--	--	--	--
Chr12	22791432	22792114	683	22791769	73	27.7585	4.77004	25.3333	NAC2_1_vs_NAC2_Input_peak_10469	intergenic	--	--	--	--	--
Chr1	11285826	11286248	423	11285948	41	6.86104	2.37777	5.02372	NAC2_1_vs_NAC2_Input_peak_1047	intergenic	--	--	--	--	--
Chr12	22796340	22796662	323	22796479	48	11.4659	3.05276	9.39564	NAC2_1_vs_NAC2_Input_peak_10470	intergenic	--	--	--	--	--
Chr12	22798536	22798933	398	22798790	64	32.8851	6.53589	30.3876	NAC2_1_vs_NAC2_Input_peak_10471	promoter	LOC_Os12g37180	LOC_Os12g37180	--	--	ABA99584.1 transposon protein, putative, CACTA, En/Spm sub-class [Oryza sativa Japonica Group]
Chr12	22810172	22810732	561	22810318	120	57.4243	6.45722	54.6595	NAC2_1_vs_NAC2_Input_peak_10472	promoter	LOC_Os12g37200	LOC_Os12g37200	--	--	ABA99586.1 hypothetical protein LOC_Os12g37200 [Oryza sativa Japonica Group]
Chr12	22811442	22811918	477	22811670	105	55.7837	7.26568	53.0341	NAC2_1_vs_NAC2_Input_peak_10473	promoter	LOC_Os12g37200	LOC_Os12g37200	--	--	ABA99586.1 hypothetical protein LOC_Os12g37200 [Oryza sativa Japonica Group]
Chr12	22818245	22818772	528	22818497	71	21.4481	3.84231	19.129	NAC2_1_vs_NAC2_Input_peak_10474	intron	LOC_Os12g37200	LOC_Os12g37200	--	--	ABA99586.1 hypothetical protein LOC_Os12g37200 [Oryza sativa Japonica Group]
Chr12	22819296	22819647	352	22819407	37	6.29977	2.36745	4.50793	NAC2_1_vs_NAC2_Input_peak_10475	intron	LOC_Os12g37200	LOC_Os12g37200	--	--	ABA99586.1 hypothetical protein LOC_Os12g37200 [Oryza sativa Japonica Group]
Chr12	22832483	22832959	477	22832516	42	6.91089	2.36248	5.06982	NAC2_1_vs_NAC2_Input_peak_10476	intergenic	--	--	--	--	--
Chr12	22841614	22842361	748	22842234	59	25.7267	5.35084	23.3334	NAC2_1_vs_NAC2_Input_peak_10477	promoter	LOC_Os12g37240	LOC_Os12g37240	--	--	ABA98915.1 transposon protein, putative, CACTA, En/Spm sub-class [Oryza sativa Japonica Group]
Chr12	22858304	22858793	490	22858648	30	4.59353	2.16003	2.99169	NAC2_1_vs_NAC2_Input_peak_10478	intron	LOC_Os12g37260	LOC_Os12g37260	GO:0001101,response to acid chemical; GO:0003824,catalytic activity; GO:0005622,intracellular anatomical structure; GO:0005623,obsolete cell; GO:0005737,cytoplasm; GO:0006082,organic acid metabolic process; GO:0006629,lipid metabolic process; GO:0006631,fatty acid metabolic process; GO:0006690,icosanoid metabolic process; GO:0006950,response to stress; GO:0008152,metabolic process; GO:0009058,bio…	LOX2S; lipoxygenase [EC:1.13.11.12]; K00454;	XP_015620637.1 lipoxygenase 2.1, chloroplastic isoform X1 [Oryza sativa Japonica Group]
Chr12	22864725	22865438	714	22865180	34	5.52913	2.27753	3.81244	NAC2_1_vs_NAC2_Input_peak_10479	intergenic	--	--	--	--	--
Chr1	11288652	11289032	381	11289011	31	4.30195	2.06272	2.74382	NAC2_1_vs_NAC2_Input_peak_1048	intergenic	--	--	--	--	--
Chr12	22879399	22879969	571	22879548	35	5.83797	2.32056	4.08945	NAC2_1_vs_NAC2_Input_peak_10480	intergenic	--	--	--	--	--
Chr12	22886477	22887026	550	22886753	159	83.855	7.46742	80.8662	NAC2_1_vs_NAC2_Input_peak_10481	promoter	LOC_Os12g37290	LOC_Os12g37290	--	--	ABA98921.1 resistance protein T10rga2-1A, putative [Oryza sativa Japonica Group]
Chr12	22923373	22923985	613	22923773	55	21.2126	4.66541	18.8981	NAC2_1_vs_NAC2_Input_peak_10482	three_prime_UTR	LOC_Os12g37320	LOC_Os12g37320	GO:0001101,response to acid chemical; GO:0003824,catalytic activity; GO:0005622,intracellular anatomical structure; GO:0005623,obsolete cell; GO:0005737,cytoplasm; GO:0006082,organic acid metabolic process; GO:0006629,lipid metabolic process; GO:0006631,fatty acid metabolic process; GO:0006690,icosanoid metabolic process; GO:0006950,response to stress; GO:0008152,metabolic process; GO:0009058,bio…	LOX2S; lipoxygenase [EC:1.13.11.12]; K00454;	KAF2908317.1 hypothetical protein DAI22_12g176001 [Oryza sativa Japonica Group]
Chr12	22934308	22934659	352	22934382	30	6.96357	2.78135	5.11857	NAC2_1_vs_NAC2_Input_peak_10483	promoter	LOC_Os12g37340	LOC_Os12g37340	--	--	ABA98926.2 retrotransposon protein, putative, Ty3-gypsy subclass [Oryza sativa Japonica Group]
Chr12	22940937	22941395	459	22941115	36	7.46942	2.66128	5.58952	NAC2_1_vs_NAC2_Input_peak_10484	intron	LOC_Os12g37360	LOC_Os12g37360	GO:0000166,nucleotide binding; GO:0001882,nucleoside binding; GO:0001883,purine nucleoside binding; GO:0005488,binding; GO:0005525,GTP binding; GO:0005623,obsolete cell; GO:0005886,plasma membrane; GO:0016020,membrane; GO:0017076,purine nucleotide binding; GO:0019001,guanyl nucleotide binding; GO:0032549,ribonucleoside binding; GO:0032550,purine ribonucleoside binding; GO:0032553,ribonucleotide b…	SAR1; GTP-binding protein SAR1 [EC:3.6.5.-]; K07953;	XP_015618198.1 GTP-binding protein SAR1A [Oryza sativa Japonica Group]
Chr12	22948688	22949160	473	22948839	101	49.0367	6.4653	46.3535	NAC2_1_vs_NAC2_Input_peak_10485	cds	LOC_Os12g37380	LOC_Os12g37380	GO:0001522,pseudouridine synthesis; GO:0003824,catalytic activity; GO:0005622,intracellular anatomical structure; GO:0005623,obsolete cell; GO:0005737,cytoplasm; GO:0005739,mitochondrion; GO:0006139,nucleobase-containing compound metabolic process; GO:0006396,RNA processing; GO:0006399,tRNA metabolic process; GO:0006400,tRNA modification; GO:0006725,cellular aromatic compound metabolic process; G…	--	XP_015618310.1 RNA pseudouridine synthase 1 [Oryza sativa Japonica Group]
Chr12	22966159	22966507	349	22966270	54	13.1662	3.14435	11.0394	NAC2_1_vs_NAC2_Input_peak_10486	promoter	LOC_Os12g37415	LOC_Os12g37415	GO:0005622,intracellular anatomical structure; GO:0005623,obsolete cell; GO:0005634,nucleus; GO:0043226,organelle; GO:0043227,membrane-bounded organelle; GO:0043229,intracellular organelle; GO:0043231,intracellular membrane-bounded organelle; GO:0044424,obsolete intracellular part; GO:0044464,obsolete cell part;	--	XP_015619873.1 ocs element-binding factor 1 [Oryza sativa Japonica Group]
Chr12	22968675	22969201	527	22968933	142	76.4154	7.60193	73.4861	NAC2_1_vs_NAC2_Input_peak_10487	intergenic	--	--	--	--	--
Chr12	22970102	22970355	254	22970269	44	6.01835	2.15085	4.25193	NAC2_1_vs_NAC2_Input_peak_10488	five_prime_UTR	LOC_Os12g37419	LOC_Os12g37419	--	--	XP_015619874.1 cytochrome c oxidase subunit 5C [Oryza sativa Japonica Group]
Chr12	23001147	23001604	458	23001297	35	7.64272	2.74017	5.75104	NAC2_1_vs_NAC2_Input_peak_10489	promoter	LOC_Os12g37480	LOC_Os12g37480	--	--	XP_015619292.1 pectinesterase inhibitor 10 [Oryza sativa Japonica Group]
Chr1	11317823	11318284	462	11317950	37	8.63269	2.8924	6.68361	NAC2_1_vs_NAC2_Input_peak_1049	intron	LOC_Os01g19940	LOC_Os01g19940	--	--	XP_015622319.1 uncharacterized protein LOC4323909 [Oryza sativa Japonica Group]
Chr12	23005553	23005924	372	23005649	36	6.16138	2.36503	4.38205	NAC2_1_vs_NAC2_Input_peak_10490	promoter	LOC_Os12g37490	LOC_Os12g37490	--	--	ABA98942.1 acetyltransferase, GNAT family protein [Oryza sativa Japonica Group]
Chr12	23020186	23020454	269	23020360	38	8.06084	2.72246	6.14436	NAC2_1_vs_NAC2_Input_peak_10491	intergenic	--	--	--	--	--
Chr12	23024258	23024506	249	23024313	38	5.35453	2.14272	3.65658	NAC2_1_vs_NAC2_Input_peak_10492	promoter	LOC_Os12g37519	LOC_Os12g37519	--	--	XP_015620080.1 uncharacterized protein LOC4352521 [Oryza sativa Japonica Group]
Chr12	23024984	23025451	468	23025224	209	160.325	13.5366	156.791	NAC2_1_vs_NAC2_Input_peak_10493	five_prime_UTR	LOC_Os12g37519	LOC_Os12g37519	--	--	XP_015620080.1 uncharacterized protein LOC4352521 [Oryza sativa Japonica Group]
Chr12	23032496	23033110	615	23032752	105	50.0434	6.34728	47.3498	NAC2_1_vs_NAC2_Input_peak_10494	cds	LOC_Os12g37530	LOC_Os12g37530	GO:0005215,transporter activity; GO:0005622,intracellular anatomical structure; GO:0005623,obsolete cell; GO:0005737,cytoplasm; GO:0006873,cellular ion homeostasis; GO:0006875,cellular metal ion homeostasis; GO:0006879,cellular iron ion homeostasis; GO:0009507,chloroplast; GO:0009526,plastid envelope; GO:0009536,plastid; GO:0009941,chloroplast envelope; GO:0009987,cellular process; GO:0019725,cel…	SLC40A1, FPN1; solute carrier family 40 (iron-regulated transporter), member 1; K14685;	ABA98948.1 flagellar biosynthesis protein FLHA, putative, expressed [Oryza sativa Japonica Group]
Chr12	23049793	23050256	464	23049927	42	7.71738	2.52106	5.82108	NAC2_1_vs_NAC2_Input_peak_10495	intron	LOC_Os12g37560	LOC_Os12g37560	--	PLCD; phosphatidylinositol phospholipase C, delta [EC:3.1.4.11]; K05857;	ABA98952.2 phospholipase C, putative, expressed [Oryza sativa Japonica Group]
Chr12	23055569	23056240	672	23056165	39	6.53536	2.36346	4.72337	NAC2_1_vs_NAC2_Input_peak_10496	intergenic	--	--	--	--	--
Chr12	23057838	23058174	337	23058044	46	9.73846	2.7923	7.73662	NAC2_1_vs_NAC2_Input_peak_10497	intergenic	--	--	--	--	--
Chr12	23074576	23075098	523	23074870	42	8.73151	2.72557	6.77786	NAC2_1_vs_NAC2_Input_peak_10498	cds	LOC_Os12g37580	LOC_Os12g37580	--	--	ABA98954.2 multidrug-resistance associated protein 3, putative [Oryza sativa Japonica Group]
Chr12	23076712	23077006	295	23076910	51	13.3654	3.29603	11.2346	NAC2_1_vs_NAC2_Input_peak_10499	intron	LOC_Os12g37580	LOC_Os12g37580	--	--	ABA98954.2 multidrug-resistance associated protein 3, putative [Oryza sativa Japonica Group]
Chr1	1126239	1126565	327	1126420	39	7.55769	2.57854	5.6715	NAC2_1_vs_NAC2_Input_peak_105	intron	LOC_Os01g02980	LOC_Os01g02980	--	--	EEE53777.1 hypothetical protein OsJ_00170 [Oryza sativa Japonica Group]
Chr1	11323668	11324265	598	11324128	32	5.32584	2.28557	3.63108	NAC2_1_vs_NAC2_Input_peak_1050	promoter	LOC_Os01g19950	LOC_Os01g19950	--	--	EEE54416.1 hypothetical protein OsJ_01462 [Oryza sativa Japonica Group]
Chr12	23103341	23104021	681	23103757	165	87.6363	7.55784	84.6183	NAC2_1_vs_NAC2_Input_peak_10500	cds	LOC_Os12g37630	LOC_Os12g37630	--	--	ABA98960.2 Phospholipase/Carboxylesterase family protein, expressed [Oryza sativa Japonica Group]
Chr12	23107450	23107772	323	23107623	69	17.4906	3.3248	15.2527	NAC2_1_vs_NAC2_Input_peak_10501	intron	LOC_Os12g37640	LOC_Os12g37640	GO:0003008,system process; GO:0003014,renal system process; GO:0003094,glomerular filtration; GO:0003824,catalytic activity; GO:0004177,aminopeptidase activity; GO:0005488,binding; GO:0005515,protein binding; GO:0005622,intracellular anatomical structure; GO:0005623,obsolete cell; GO:0005634,nucleus; GO:0005737,cytoplasm; GO:0005739,mitochondrion; GO:0006508,proteolysis; GO:0006807,nitrogen compo…	--	ABA98962.2 metallopeptidase family M24 containing protein, expressed [Oryza sativa Japonica Group]
Chr12	23137478	23137931	454	23137672	143	73.0501	7.1068	70.1484	NAC2_1_vs_NAC2_Input_peak_10502	promoter	LOC_Os12g37690	LOC_Os12g37690	--	--	XP_015618854.1 transcription factor JAMYB-like [Oryza sativa Japonica Group]
Chr12	23144632	23144977	346	23144782	46	8.62172	2.58225	6.67293	NAC2_1_vs_NAC2_Input_peak_10503	intergenic	--	--	--	--	--
Chr12	23161061	23161462	402	23161183	42	8.17196	2.61198	6.24883	NAC2_1_vs_NAC2_Input_peak_10504	intron	LOC_Os12g37720	LOC_Os12g37720	GO:0006810,transport; GO:0006913,nucleocytoplasmic transport; GO:0046907,intracellular transport; GO:0051168,nuclear export; GO:0051169,nuclear transport; GO:0051179,localization; GO:0051234,establishment of localization; GO:0051641,cellular localization; GO:0051649,establishment of localization in cell;	--	XP_015619917.1 nuclear export mediator factor NEMF [Oryza sativa Japonica Group]
Chr12	23163119	23163610	492	23163381	84	29.0233	4.40957	26.5787	NAC2_1_vs_NAC2_Input_peak_10505	intron	LOC_Os12g37720	LOC_Os12g37720	GO:0006810,transport; GO:0006913,nucleocytoplasmic transport; GO:0046907,intracellular transport; GO:0051168,nuclear export; GO:0051169,nuclear transport; GO:0051179,localization; GO:0051234,establishment of localization; GO:0051641,cellular localization; GO:0051649,establishment of localization in cell;	--	XP_015619917.1 nuclear export mediator factor NEMF [Oryza sativa Japonica Group]
Chr12	23166870	23167217	348	23167045	48	11.4372	3.04727	9.37053	NAC2_1_vs_NAC2_Input_peak_10506	intergenic	--	--	--	--	--
Chr12	23168715	23169162	448	23168786	39	7.73438	2.61637	5.83738	NAC2_1_vs_NAC2_Input_peak_10507	cds	LOC_Os12g37740	LOC_Os12g37740	--	--	XP_015618587.1 disease resistance protein RGA5-like isoform X2 [Oryza sativa Japonica Group]
Chr12	23185279	23185773	495	23185532	207	152.015	12.5388	148.539	NAC2_1_vs_NAC2_Input_peak_10508	intron	LOC_Os12g37760	LOC_Os12g37760	--	--	BAF30064.2 Os12g0565100, partial [Oryza sativa Japonica Group]
Chr12	23191384	23191667	284	23191495	43	8.10685	2.56918	6.18703	NAC2_1_vs_NAC2_Input_peak_10509	intron	LOC_Os12g37770	LOC_Os12g37770	--	--	ABA98976.2 NB-ARC domain containing protein, expressed [Oryza sativa Japonica Group]
Chr1	11344846	11345688	843	11345197	44	8.99414	2.71271	7.02723	NAC2_1_vs_NAC2_Input_peak_1051	intergenic	--	--	--	--	--
Chr12	23202419	23202709	291	23202540	40	6.13525	2.25715	4.358	NAC2_1_vs_NAC2_Input_peak_10510	promoter	LOC_Os12g37780	LOC_Os12g37780	GO:0005488,binding; GO:0005515,protein binding; GO:0005516,calmodulin binding;	--	XP_015620266.1 protein NPG1 [Oryza sativa Japonica Group]
Chr12	23222571	23223084	514	23222788	99	57.1818	8.06514	54.4193	NAC2_1_vs_NAC2_Input_peak_10511	cds	LOC_Os12g37810	LOC_Os12g37810	--	--	ABA98980.2 retrotransposon protein, putative, Ty1-copia subclass [Oryza sativa Japonica Group]
Chr12	23223771	23224073	303	23223905	36	8.56222	2.91888	6.61706	NAC2_1_vs_NAC2_Input_peak_10512	promoter	LOC_Os12g37810	LOC_Os12g37810	--	--	ABA98980.2 retrotransposon protein, putative, Ty1-copia subclass [Oryza sativa Japonica Group]
Chr12	23234910	23235165	256	23235079	37	8.05836	2.75939	6.14201	NAC2_1_vs_NAC2_Input_peak_10513	intron	LOC_Os12g37830	LOC_Os12g37830	--	--	XP_015619038.1 zinc finger MYM-type protein 1 isoform X1 [Oryza sativa Japonica Group]
Chr12	23240277	23240787	511	23240607	71	25.3045	4.46297	22.9181	NAC2_1_vs_NAC2_Input_peak_10514	intergenic	--	--	--	--	--
Chr12	23253551	23253865	315	23253764	61	18.4606	3.78431	16.2015	NAC2_1_vs_NAC2_Input_peak_10515	intergenic	--	--	--	--	--
Chr12	23264935	23265198	264	23265011	30	3.48585	1.88306	2.07104	NAC2_1_vs_NAC2_Input_peak_10516	promoter	LOC_Os12g37860	LOC_Os12g37860	--	--	XP_015619840.1 protein MODIFIER OF SNC1 1 isoform X1 [Oryza sativa Japonica Group]
Chr12	23274148	23274426	279	23274241	33	4.48206	2.06033	2.89661	NAC2_1_vs_NAC2_Input_peak_10517	promoter	LOC_Os12g37870	LOC_Os12g37870	GO:0003824,catalytic activity; GO:0003878,ATP citrate synthase activity; GO:0005622,intracellular anatomical structure; GO:0005623,obsolete cell; GO:0005737,cytoplasm; GO:0005829,cytosol; GO:0006082,organic acid metabolic process; GO:0006084,acetyl-CoA metabolic process; GO:0006085,acetyl-CoA biosynthetic process; GO:0006139,nucleobase-containing compound metabolic process; GO:0006163,purine nucl…	ACLY; ATP citrate (pro-S)-lyase [EC:2.3.3.8]; K01648;	XP_015620598.1 ATP-citrate synthase alpha chain protein 3 [Oryza sativa Japonica Group]
Chr12	23279238	23279625	388	23279395	48	11.8226	3.12154	9.74101	NAC2_1_vs_NAC2_Input_peak_10518	promoter	LOC_Os12g37880	LOC_Os12g37880	GO:0005215,transporter activity; GO:0005622,intracellular anatomical structure; GO:0005623,obsolete cell; GO:0005737,cytoplasm; GO:0005768,endosome; GO:0005769,early endosome; GO:0005783,endoplasmic reticulum; GO:0005789,endoplasmic reticulum membrane; GO:0005794,Golgi apparatus; GO:0005886,plasma membrane; GO:0006810,transport; GO:0006811,ion transport; GO:0006812,cation transport; GO:0008324,ca…	--	XP_015618425.1 membrane magnesium transporter [Oryza sativa Japonica Group]
Chr12	23281286	23281712	427	23281496	94	39.3726	5.41889	36.7945	NAC2_1_vs_NAC2_Input_peak_10519	intron	LOC_Os12g37880	LOC_Os12g37880	GO:0005215,transporter activity; GO:0005622,intracellular anatomical structure; GO:0005623,obsolete cell; GO:0005737,cytoplasm; GO:0005768,endosome; GO:0005769,early endosome; GO:0005783,endoplasmic reticulum; GO:0005789,endoplasmic reticulum membrane; GO:0005794,Golgi apparatus; GO:0005886,plasma membrane; GO:0006810,transport; GO:0006811,ion transport; GO:0006812,cation transport; GO:0008324,ca…	--	XP_015618425.1 membrane magnesium transporter [Oryza sativa Japonica Group]
Chr1	11346456	11347042	587	11346823	66	16.0435	3.20745	13.8394	NAC2_1_vs_NAC2_Input_peak_1052	intergenic	--	--	--	--	--
Chr12	23317358	23317727	370	23317632	40	7.20603	2.47463	5.34379	NAC2_1_vs_NAC2_Input_peak_10520	promoter	LOC_Os12g37960	LOC_Os12g37960	GO:0003824,catalytic activity; GO:0005622,intracellular anatomical structure; GO:0005623,obsolete cell; GO:0005737,cytoplasm; GO:0005829,cytosol; GO:0006082,organic acid metabolic process; GO:0006520,cellular amino acid metabolic process; GO:0006553,lysine metabolic process; GO:0006807,nitrogen compound metabolic process; GO:0008152,metabolic process; GO:0008652,cellular amino acid biosynthetic p…	dapF; diaminopimelate epimerase [EC:5.1.1.7]; K01778;	XP_015620224.1 diaminopimelate epimerase, chloroplastic [Oryza sativa Japonica Group]
Chr12	23318912	23319299	388	23318985	46	9.98213	2.83903	7.96943	NAC2_1_vs_NAC2_Input_peak_10521	intron	LOC_Os12g37960	LOC_Os12g37960	GO:0003824,catalytic activity; GO:0005622,intracellular anatomical structure; GO:0005623,obsolete cell; GO:0005737,cytoplasm; GO:0005829,cytosol; GO:0006082,organic acid metabolic process; GO:0006520,cellular amino acid metabolic process; GO:0006553,lysine metabolic process; GO:0006807,nitrogen compound metabolic process; GO:0008152,metabolic process; GO:0008652,cellular amino acid biosynthetic p…	dapF; diaminopimelate epimerase [EC:5.1.1.7]; K01778;	XP_015620224.1 diaminopimelate epimerase, chloroplastic [Oryza sativa Japonica Group]
Chr12	23319997	23320295	299	23320219	41	7.59318	2.52493	5.70474	NAC2_1_vs_NAC2_Input_peak_10522	intron	LOC_Os12g37960	LOC_Os12g37960	GO:0003824,catalytic activity; GO:0005622,intracellular anatomical structure; GO:0005623,obsolete cell; GO:0005737,cytoplasm; GO:0005829,cytosol; GO:0006082,organic acid metabolic process; GO:0006520,cellular amino acid metabolic process; GO:0006553,lysine metabolic process; GO:0006807,nitrogen compound metabolic process; GO:0008152,metabolic process; GO:0008652,cellular amino acid biosynthetic p…	dapF; diaminopimelate epimerase [EC:5.1.1.7]; K01778;	XP_015620224.1 diaminopimelate epimerase, chloroplastic [Oryza sativa Japonica Group]
Chr12	23331066	23331527	462	23331399	56	12.9658	3.04183	10.8465	NAC2_1_vs_NAC2_Input_peak_10523	intergenic	--	--	--	--	--
Chr12	23333550	23334026	477	23333714	44	8.99414	2.71271	7.02723	NAC2_1_vs_NAC2_Input_peak_10524	intergenic	--	--	--	--	--
Chr12	23334792	23335036	245	23334912	41	4.46796	1.91223	2.88397	NAC2_1_vs_NAC2_Input_peak_10525	intergenic	--	--	--	--	--
Chr12	23342401	23342741	341	23342557	58	15.7662	3.44503	13.5685	NAC2_1_vs_NAC2_Input_peak_10526	intron	LOC_Os12g37980	LOC_Os12g37980	--	--	ABA99596.1 Protein kinase domain containing protein [Oryza sativa Japonica Group]
Chr12	23346607	23346915	309	23346850	41	7.88477	2.58438	5.97914	NAC2_1_vs_NAC2_Input_peak_10527	intergenic	--	--	--	--	--
Chr12	23353249	23354327	1079	23353423	95	34.7799	4.71714	32.2578	NAC2_1_vs_NAC2_Input_peak_10528	promoter	LOC_Os12g38010	LOC_Os12g38010	--	--	XP_015619849.1 metallothionein-like protein 4C [Oryza sativa Japonica Group]
Chr12	23384371	23384968	598	23384591	43	11.5587	3.28316	9.48368	NAC2_1_vs_NAC2_Input_peak_10529	intron	LOC_Os12g38051	LOC_Os12g38051	--	--	XP_015619845.1 metallothionein-like protein 4B [Oryza sativa Japonica Group]
Chr1	11378683	11379099	417	11378891	190	132.439	11.41	129.1	NAC2_1_vs_NAC2_Input_peak_1053	cds	LOC_Os01g20030	LOC_Os01g20030	--	--	XP_015643118.1 protein DOG1-like 4 [Oryza sativa Japonica Group]
Chr12	23401509	23402105	597	23401790	264	210.684	14.8148	206.805	NAC2_1_vs_NAC2_Input_peak_10530	promoter	LOC_Os12g38110	LOC_Os12g38110	GO:0000060,obsolete protein import into nucleus, translocation; GO:0000070,mitotic sister chromatid segregation; GO:0000226,microtubule cytoskeleton organization; GO:0000278,mitotic cell cycle; GO:0000280,nuclear division; GO:0000819,sister chromatid segregation; GO:0005048,signal sequence binding; GO:0005215,transporter activity; GO:0005488,binding; GO:0005515,protein binding; GO:0005622,intrace…	KPNB1, IPO1; importin subunit beta-1; K14293;	XP_015619891.1 importin subunit beta-1 [Oryza sativa Japonica Group]
Chr12	23409298	23409942	645	23409691	35	6.71879	2.52233	4.89317	NAC2_1_vs_NAC2_Input_peak_10531	promoter	LOC_Os12g38120	LOC_Os12g38120	--	--	XP_015618929.1 osmotin-like protein [Oryza sativa Japonica Group]
Chr12	23433800	23434142	343	23434043	30	3.55943	1.90134	2.12987	NAC2_1_vs_NAC2_Input_peak_10532	promoter	LOC_Os12g38170	LOC_Os12g38170	--	--	XP_015619739.1 osmotin-like protein [Oryza sativa Japonica Group]
Chr12	23444189	23444963	775	23444724	175	98.5206	8.21417	95.4211	NAC2_1_vs_NAC2_Input_peak_10533	intron	LOC_Os12g38180	LOC_Os12g38180	--	HSPA1s; heat shock 70kDa protein 1/2/6/8; K03283;	ABA99649.2 Heat shock cognate 70 kDa protein 2, putative, expressed [Oryza sativa Japonica Group]
Chr12	23447623	23448018	396	23447834	90	40.1007	5.77772	37.514	NAC2_1_vs_NAC2_Input_peak_10534	intergenic	--	--	--	--	--
Chr12	23458524	23459025	502	23458746	221	133.26	9.20624	129.914	NAC2_1_vs_NAC2_Input_peak_10535	intron	LOC_Os12g38200	LOC_Os12g38200	--	--	XP_015619417.1 dof zinc finger protein DOF5.1 isoform X1 [Oryza sativa Japonica Group]
Chr12	23471134	23471683	550	23471640	36	4.92564	2.0947	3.27919	NAC2_1_vs_NAC2_Input_peak_10536	intron	LOC_Os12g38210	LOC_Os12g38210	GO:0002682,regulation of immune system process; GO:0002683,negative regulation of immune system process; GO:0003676,nucleic acid binding; GO:0003723,RNA binding; GO:0003735,structural constituent of ribosome; GO:0003824,catalytic activity; GO:0004842,ubiquitin-protein transferase activity; GO:0005102,signaling receptor binding; GO:0005198,structural molecule activity; GO:0005488,binding; GO:00055…	--	ABA99652.1 Spotted leaf protein 11, putative, expressed [Oryza sativa Japonica Group]
Chr12	23472534	23472813	280	23472737	34	5.04239	2.16596	3.38208	NAC2_1_vs_NAC2_Input_peak_10537	intron	LOC_Os12g38210	LOC_Os12g38210	GO:0002682,regulation of immune system process; GO:0002683,negative regulation of immune system process; GO:0003676,nucleic acid binding; GO:0003723,RNA binding; GO:0003735,structural constituent of ribosome; GO:0003824,catalytic activity; GO:0004842,ubiquitin-protein transferase activity; GO:0005102,signaling receptor binding; GO:0005198,structural molecule activity; GO:0005488,binding; GO:00055…	--	ABA99652.1 Spotted leaf protein 11, putative, expressed [Oryza sativa Japonica Group]
Chr12	23474868	23476005	1138	23475122	261	219.407	16.3229	215.467	NAC2_1_vs_NAC2_Input_peak_10538	intergenic	--	--	--	--	--
Chr12	23486160	23486537	378	23486358	58	17.0775	3.67578	14.8489	NAC2_1_vs_NAC2_Input_peak_10539	promoter	LOC_Os12g38230	LOC_Os12g38230	--	--	XP_015619678.1 uncharacterized protein LOC4352576 [Oryza sativa Japonica Group]
Chr1	11400621	11401041	421	11400842	127	83.1526	9.94252	80.1696	NAC2_1_vs_NAC2_Input_peak_1054	promoter	LOC_Os01g20080	LOC_Os01g20080	--	--	AAR89889.1 hypothetical protein [Oryza sativa Japonica Group]
Chr12	23500463	23501056	594	23500800	59	14.0605	3.12389	11.9079	NAC2_1_vs_NAC2_Input_peak_10540	promoter	LOC_Os12g38270	LOC_Os12g38270	--	--	ABG22056.1 Metallothionein-like protein 1, putative, expressed [Oryza sativa Japonica Group]
Chr12	23507226	23507546	321	23507347	76	21.6794	3.68618	19.3558	NAC2_1_vs_NAC2_Input_peak_10541	cds	LOC_Os12g38280	LOC_Os12g38280	--	--	ABA99659.2 retrotransposon protein, putative, Ty1-copia subclass [Oryza sativa Japonica Group]
Chr12	23508075	23508381	307	23508218	66	27.2936	5.13586	24.8757	NAC2_1_vs_NAC2_Input_peak_10542	intron	LOC_Os12g38280	LOC_Os12g38280	--	--	ABA99659.2 retrotransposon protein, putative, Ty1-copia subclass [Oryza sativa Japonica Group]
Chr12	23514244	23514933	690	23514536	93	43.0611	6.05924	40.4406	NAC2_1_vs_NAC2_Input_peak_10543	promoter	LOC_Os12g38310	LOC_Os12g38310	GO:0005215,transporter activity; GO:0005622,intracellular anatomical structure; GO:0005623,obsolete cell; GO:0005737,cytoplasm; GO:0005739,mitochondrion; GO:0005740,mitochondrial envelope; GO:0005743,mitochondrial inner membrane; GO:0005758,mitochondrial intermembrane space; GO:0006605,protein targeting; GO:0006626,protein targeting to mitochondrion; GO:0006810,transport; GO:0006839,mitochondrial…	--	XP_015620238.1 mitochondrial import inner membrane translocase subunit Tim9 [Oryza sativa Japonica Group]
Chr12	23541823	23542101	279	23541879	41	8.37094	2.68463	6.43751	NAC2_1_vs_NAC2_Input_peak_10544	intergenic	--	--	--	--	--
Chr12	23548194	23548609	416	23548454	37	6.14747	2.33446	4.36933	NAC2_1_vs_NAC2_Input_peak_10545	intron	LOC_Os12g38380	LOC_Os12g38380	GO:0000375,RNA splicing, via transesterification reactions; GO:0000377,RNA splicing, via transesterification reactions with bulged adenosine as nucleophile; GO:0000398,mRNA splicing, via spliceosome; GO:0003676,nucleic acid binding; GO:0003723,RNA binding; GO:0003729,mRNA binding; GO:0005488,binding; GO:0005622,intracellular anatomical structure; GO:0005623,obsolete cell; GO:0005634,nucleus; GO:0…	CSTF3, RNA14; cleavage stimulation factor subunit 3; K14408;	XP_015620376.1 cleavage stimulation factor subunit 77 isoform X2 [Oryza sativa Japonica Group]
Chr12	23550472	23551132	661	23550772	199	123.767	9.57448	120.489	NAC2_1_vs_NAC2_Input_peak_10546	intron	LOC_Os12g38380	LOC_Os12g38380	GO:0000375,RNA splicing, via transesterification reactions; GO:0000377,RNA splicing, via transesterification reactions with bulged adenosine as nucleophile; GO:0000398,mRNA splicing, via spliceosome; GO:0003676,nucleic acid binding; GO:0003723,RNA binding; GO:0003729,mRNA binding; GO:0005488,binding; GO:0005622,intracellular anatomical structure; GO:0005623,obsolete cell; GO:0005634,nucleus; GO:0…	CSTF3, RNA14; cleavage stimulation factor subunit 3; K14408;	XP_015620376.1 cleavage stimulation factor subunit 77 isoform X2 [Oryza sativa Japonica Group]
Chr12	23559042	23559496	455	23559150	40	7.90824	2.62071	6.00152	NAC2_1_vs_NAC2_Input_peak_10547	intron	LOC_Os12g38400	LOC_Os12g38400	GO:0000981,DNA-binding transcription factor activity, RNA polymerase II-specific; GO:0000988,obsolete transcription factor activity, protein binding; GO:0000989,obsolete transcription factor activity, transcription factor binding; GO:0001067,transcription regulatory region nucleic acid binding; GO:0001076,obsolete transcription factor activity, RNA polymerase II transcription factor binding; GO:0…	--	XP_015620377.1 protein rough sheath 2 homolog [Oryza sativa Japonica Group]
Chr12	23591148	23591831	684	23591638	33	5.90649	2.39549	4.15109	NAC2_1_vs_NAC2_Input_peak_10548	intron	LOC_Os12g38420	LOC_Os12g38420	GO:0000244,spliceosomal tri-snRNP complex assembly; GO:0000245,spliceosomal complex assembly; GO:0000375,RNA splicing, via transesterification reactions; GO:0000377,RNA splicing, via transesterification reactions with bulged adenosine as nucleophile; GO:0000381,regulation of alternative mRNA splicing, via spliceosome; GO:0000387,spliceosomal snRNP assembly; GO:0000395,mRNA 5'-splice site recognit…	FUSIP1; FUS-interacting serine-arginine-rich protein 1; K12900;	ABA99673.1 expressed protein [Oryza sativa Japonica Group]
Chr12	23599862	23600409	548	23600238	58	17.1249	3.68427	14.8951	NAC2_1_vs_NAC2_Input_peak_10549	intergenic	--	--	--	--	--
Chr1	11410930	11411385	456	11411081	59	16.3394	3.50342	14.1277	NAC2_1_vs_NAC2_Input_peak_1055	promoter	LOC_Os01g20110	LOC_Os01g20110	GO:0005622,intracellular anatomical structure; GO:0005623,obsolete cell; GO:0005737,cytoplasm; GO:0009507,chloroplast; GO:0009526,plastid envelope; GO:0009534,chloroplast thylakoid; GO:0009535,chloroplast thylakoid membrane; GO:0009536,plastid; GO:0009579,thylakoid; GO:0009941,chloroplast envelope; GO:0016020,membrane; GO:0031967,organelle envelope; GO:0031975,envelope; GO:0031976,plastid thylako…	--	XP_015623683.1 uncharacterized protein At4g37920 [Oryza sativa Japonica Group]
Chr12	23602124	23602369	246	23602234	36	6.0018	2.32967	4.23626	NAC2_1_vs_NAC2_Input_peak_10550	promoter	LOC_Os12g38450	LOC_Os12g38450	--	--	XP_025877543.1 xyloglucan galactosyltransferase KATAMARI1 homolog [Oryza sativa Japonica Group]
Chr12	23607081	23607728	648	23607367	84	25.1083	3.86998	22.7248	NAC2_1_vs_NAC2_Input_peak_10551	cds	LOC_Os12g38460	LOC_Os12g38460	--	--	ABA99678.1 RNA recognition motif family protein [Oryza sativa Japonica Group]
Chr12	23618871	23619241	371	23619194	33	4.73755	2.11965	3.11528	NAC2_1_vs_NAC2_Input_peak_10552	three_prime_UTR	LOC_Os12g38480	LOC_Os12g38480	--	--	ABG22060.1 expressed protein [Oryza sativa Japonica Group]
Chr12	23628106	23628630	525	23628277	34	5.5122	2.27362	3.79727	NAC2_1_vs_NAC2_Input_peak_10553	intergenic	--	--	--	--	--
Chr12	23638999	23639405	407	23639047	34	5.7865	2.33708	4.04332	NAC2_1_vs_NAC2_Input_peak_10554	intergenic	--	--	--	--	--
Chr12	23673123	23673433	311	23673296	68	18.33	3.48242	16.0736	NAC2_1_vs_NAC2_Input_peak_10555	promoter	LOC_Os12g38560	LOC_Os12g38560	--	--	ABA99688.1 expressed protein [Oryza sativa Japonica Group]
Chr12	23676112	23676388	277	23676316	30	4.8699	2.23007	3.23091	NAC2_1_vs_NAC2_Input_peak_10556	intron	LOC_Os12g38560	LOC_Os12g38560	--	--	ABA99688.1 expressed protein [Oryza sativa Japonica Group]
Chr12	23683068	23683488	421	23683334	70	19.4818	3.58336	17.2011	NAC2_1_vs_NAC2_Input_peak_10557	intergenic	--	--	--	--	--
Chr12	23704399	23704685	287	23704455	47	8.65693	2.56154	6.70642	NAC2_1_vs_NAC2_Input_peak_10558	intron	LOC_Os12g38590	LOC_Os12g38590	--	PUM; pumilio RNA-binding family; K17943;	ABA99691.1 Pumilio-family RNA binding repeat containing protein, expressed [Oryza sativa Japonica Group]
Chr12	23719808	23720293	486	23720096	87	37.6846	5.5779	35.1263	NAC2_1_vs_NAC2_Input_peak_10559	promoter	LOC_Os12g38610	LOC_Os12g38610	GO:0002229,defense response to oomycetes; GO:0002239,response to oomycetes; GO:0005623,obsolete cell; GO:0005886,plasma membrane; GO:0006950,response to stress; GO:0006952,defense response; GO:0009605,response to external stimulus; GO:0009607,response to biotic stimulus; GO:0009617,response to bacterium; GO:0016020,membrane; GO:0042742,defense response to bacterium; GO:0043207,response to externa…	--	XP_015618465.1 L-type lectin-domain containing receptor kinase S.4 [Oryza sativa Japonica Group]
Chr1	11412496	11413177	682	11412637	45	10.8562	3.04828	8.80977	NAC2_1_vs_NAC2_Input_peak_1056	intron	LOC_Os01g20110	LOC_Os01g20110	GO:0005622,intracellular anatomical structure; GO:0005623,obsolete cell; GO:0005737,cytoplasm; GO:0009507,chloroplast; GO:0009526,plastid envelope; GO:0009534,chloroplast thylakoid; GO:0009535,chloroplast thylakoid membrane; GO:0009536,plastid; GO:0009579,thylakoid; GO:0009941,chloroplast envelope; GO:0016020,membrane; GO:0031967,organelle envelope; GO:0031975,envelope; GO:0031976,plastid thylako…	--	XP_015623683.1 uncharacterized protein At4g37920 [Oryza sativa Japonica Group]
Chr12	23761059	23761419	361	23761273	44	8.55754	2.62757	6.61259	NAC2_1_vs_NAC2_Input_peak_10560	cds	LOC_Os12g38690	LOC_Os12g38690	--	--	ABA99003.1 transposon protein, putative, CACTA, En/Spm sub-class [Oryza sativa Japonica Group]
Chr12	23768438	23768787	350	23768458	38	3.66522	1.79611	2.21542	NAC2_1_vs_NAC2_Input_peak_10561	intergenic	--	--	--	--	--
Chr12	23769324	23769583	260	23769378	46	4.17757	1.79394	2.63842	NAC2_1_vs_NAC2_Input_peak_10562	intergenic	--	--	--	--	--
Chr12	23773872	23774393	522	23774201	67	15.3404	3.07562	13.1539	NAC2_1_vs_NAC2_Input_peak_10563	promoter	LOC_Os12g38700	LOC_Os12g38700	--	--	ABA99004.1 retrotransposon protein, putative, unclassified [Oryza sativa Japonica Group]
Chr12	23804327	23804590	264	23804473	61	12.9684	2.89363	10.8488	NAC2_1_vs_NAC2_Input_peak_10564	intergenic	--	--	--	--	--
Chr12	23807526	23807806	281	23807631	41	6.97828	2.40114	5.13194	NAC2_1_vs_NAC2_Input_peak_10565	intron	LOC_Os12g38750	LOC_Os12g38750	--	ACP7; acid phosphatase type 7; K22390;	KAB8117954.1 hypothetical protein EE612_060460, partial [Oryza sativa]
Chr12	23812985	23813322	338	23813244	35	5.16748	2.17017	3.49115	NAC2_1_vs_NAC2_Input_peak_10566	intron	LOC_Os12g38760	LOC_Os12g38760	--	ACP7; acid phosphatase type 7; K22390;	XP_015618297.1 probable inactive purple acid phosphatase 1 [Oryza sativa Japonica Group]
Chr12	23823123	23823506	384	23823332	85	31.5013	4.72497	29.0222	NAC2_1_vs_NAC2_Input_peak_10567	promoter	LOC_Os12g38770	LOC_Os12g38770	--	ACP7; acid phosphatase type 7; K22390;	ABA99053.1 diphosphonucleotide phosphatase 1, putative, expressed [Oryza sativa Japonica Group]
Chr12	23836211	23836721	511	23836454	195	134.873	11.2905	131.517	NAC2_1_vs_NAC2_Input_peak_10568	intron	LOC_Os12g38795	LOC_Os12g38795	--	--	EEC69558.1 hypothetical protein OsI_38856 [Oryza sativa Indica Group]
Chr12	23843534	23843890	357	23843662	43	9.21005	2.78895	7.23203	NAC2_1_vs_NAC2_Input_peak_10569	intron	LOC_Os12g38800	LOC_Os12g38800	--	--	ABA99057.1 RNA recognition motif family protein, expressed [Oryza sativa Japonica Group]
Chr1	11433195	11433545	351	11433341	34	4.93488	2.14148	3.28721	NAC2_1_vs_NAC2_Input_peak_1057	intergenic	--	--	--	--	--
Chr12	23853683	23854435	753	23854121	41	8.47998	2.70732	6.54006	NAC2_1_vs_NAC2_Input_peak_10570	intergenic	--	--	--	--	--
Chr12	23873507	23873993	487	23873869	35	4.8605	2.10205	3.22249	NAC2_1_vs_NAC2_Input_peak_10571	intergenic	--	--	--	--	--
Chr12	23899906	23900447	542	23900231	148	90.6937	9.14611	87.6518	NAC2_1_vs_NAC2_Input_peak_10572	intergenic	--	--	--	--	--
Chr12	23910838	23911217	380	23911097	40	7.90824	2.62071	6.00152	NAC2_1_vs_NAC2_Input_peak_10573	intergenic	--	--	--	--	--
Chr12	23911632	23911947	316	23911734	37	4.43701	1.97134	2.8578	NAC2_1_vs_NAC2_Input_peak_10574	intergenic	--	--	--	--	--
Chr12	23917801	23918552	752	23918029	173	118.067	10.9376	114.828	NAC2_1_vs_NAC2_Input_peak_10575	promoter	LOC_Os12g38900	LOC_Os12g38900	GO:0000162,tryptophan biosynthetic process; GO:0003824,catalytic activity; GO:0004106,chorismate mutase activity; GO:0004601,peroxidase activity; GO:0005622,intracellular anatomical structure; GO:0005623,obsolete cell; GO:0005737,cytoplasm; GO:0005829,cytosol; GO:0006082,organic acid metabolic process; GO:0006520,cellular amino acid metabolic process; GO:0006568,tryptophan metabolic process; GO:0…	E5.4.99.5; chorismate mutase [EC:5.4.99.5]; K01850;	ABA99067.1 Chorismate mutase, chloroplast precursor, putative, expressed [Oryza sativa Japonica Group]
Chr12	23938791	23940463	1673	23939521	161	104.819	10.0928	101.674	NAC2_1_vs_NAC2_Input_peak_10576	intron	LOC_Os12g38930	LOC_Os12g38930	GO:0000003,reproduction; GO:0000271,polysaccharide biosynthetic process; GO:0000902,cell morphogenesis; GO:0000904,cell morphogenesis involved in differentiation; GO:0003006,developmental process involved in reproduction; GO:0003824,catalytic activity; GO:0005622,intracellular anatomical structure; GO:0005623,obsolete cell; GO:0005737,cytoplasm; GO:0005794,Golgi apparatus; GO:0005975,carbohydrate…	GAUT; alpha-1,4-galacturonosyltransferase [EC:2.4.1.43]; K13648;	XP_015620579.1 probable galacturonosyltransferase 13 [Oryza sativa Japonica Group]
Chr12	23949992	23950439	448	23950137	48	12.2083	3.19677	10.1124	NAC2_1_vs_NAC2_Input_peak_10577	intron	LOC_Os12g38950	LOC_Os12g38950	--	--	XP_015619352.1 uncharacterized protein LOC4352629 [Oryza sativa Japonica Group]
Chr12	23950957	23951201	245	23951036	30	4.18727	2.05787	2.64601	NAC2_1_vs_NAC2_Input_peak_10578	intron	LOC_Os12g38950	LOC_Os12g38950	--	--	XP_015619352.1 uncharacterized protein LOC4352629 [Oryza sativa Japonica Group]
Chr12	23964312	23964643	332	23964349	35	4.57068	2.03808	2.97237	NAC2_1_vs_NAC2_Input_peak_10579	intron	LOC_Os12g38970	LOC_Os12g38970	GO:0000428,DNA-directed RNA polymerase complex; GO:0000993,RNA polymerase II complex binding; GO:0001098,basal transcription machinery binding; GO:0001099,basal RNA polymerase II transcription machinery binding; GO:0005488,binding; GO:0005515,protein binding; GO:0005622,intracellular anatomical structure; GO:0005623,obsolete cell; GO:0005634,nucleus; GO:0005654,nucleoplasm; GO:0005737,cytoplasm; …	--	XP_015620597.1 protein LEO1 homolog [Oryza sativa Japonica Group]
Chr1	11445555	11445953	399	11445739	37	14.5859	4.45721	12.4192	NAC2_1_vs_NAC2_Input_peak_1058	promoter	LOC_Os01g20140	LOC_Os01g20140	--	--	BAD45327.1 adsorption protein-like [Oryza sativa Japonica Group]
Chr12	23972198	23972967	770	23972681	151	90.5284	8.87534	87.4887	NAC2_1_vs_NAC2_Input_peak_10580	promoter	LOC_Os12g38980	LOC_Os12g38980	--	--	ABA99075.1 hypothetical protein LOC_Os12g38980 [Oryza sativa Japonica Group]
Chr12	23987933	23988441	509	23988155	257	226.306	17.8458	222.317	NAC2_1_vs_NAC2_Input_peak_10581	intergenic	--	--	--	--	--
Chr12	23992400	23992987	588	23992684	402	361.895	19.2926	356.886	NAC2_1_vs_NAC2_Input_peak_10582	promoter	LOC_Os12g39010	LOC_Os12g39010	--	--	ABA99078.1 transposon protein, putative, CACTA, En/Spm sub-class [Oryza sativa Japonica Group]
Chr12	23994076	23994593	518	23994522	31	5.70828	2.41149	3.97268	NAC2_1_vs_NAC2_Input_peak_10583	intron	LOC_Os12g39010	LOC_Os12g39010	--	--	ABA99078.1 transposon protein, putative, CACTA, En/Spm sub-class [Oryza sativa Japonica Group]
Chr12	24004553	24005241	689	24004828	137	90.0234	10.0789	86.987	NAC2_1_vs_NAC2_Input_peak_10584	intergenic	--	--	--	--	--
Chr12	24014435	24014747	313	24014568	38	7.52557	2.60417	5.64146	NAC2_1_vs_NAC2_Input_peak_10585	intergenic	--	--	--	--	--
Chr12	24032543	24033079	537	24032901	110	49.245	5.92357	46.5594	NAC2_1_vs_NAC2_Input_peak_10586	intron	LOC_Os12g39070	LOC_Os12g39070	GO:0005622,intracellular anatomical structure; GO:0005623,obsolete cell; GO:0005634,nucleus; GO:0043226,organelle; GO:0043227,membrane-bounded organelle; GO:0043229,intracellular organelle; GO:0043231,intracellular membrane-bounded organelle; GO:0044424,obsolete intracellular part; GO:0044464,obsolete cell part;	TBP, tbp; transcription initiation factor TFIID TATA-box-binding protein; K03120;	EEE53493.1 hypothetical protein OsJ_36653 [Oryza sativa Japonica Group]
Chr12	24034203	24034494	292	24034344	56	9.7963	2.53317	7.79259	NAC2_1_vs_NAC2_Input_peak_10587	cds	LOC_Os12g39070	LOC_Os12g39070	GO:0005622,intracellular anatomical structure; GO:0005623,obsolete cell; GO:0005634,nucleus; GO:0043226,organelle; GO:0043227,membrane-bounded organelle; GO:0043229,intracellular organelle; GO:0043231,intracellular membrane-bounded organelle; GO:0044424,obsolete intracellular part; GO:0044464,obsolete cell part;	TBP, tbp; transcription initiation factor TFIID TATA-box-binding protein; K03120;	EEE53493.1 hypothetical protein OsJ_36653 [Oryza sativa Japonica Group]
Chr12	24043215	24043833	619	24043395	62	21.1014	4.20674	18.7889	NAC2_1_vs_NAC2_Input_peak_10588	promoter	LOC_Os12g39090	LOC_Os12g39090	--	--	XP_015620716.1 uncharacterized protein LOC4352635 [Oryza sativa Japonica Group]
Chr12	24056691	24057009	319	24056740	33	4.00268	1.94966	2.49395	NAC2_1_vs_NAC2_Input_peak_10589	intergenic	--	--	--	--	--
Chr1	11466369	11466725	357	11466524	47	10.6344	2.92979	8.59436	NAC2_1_vs_NAC2_Input_peak_1059	intergenic	--	--	--	--	--
Chr12	24066757	24067039	283	24066919	68	15.4728	3.06647	13.2833	NAC2_1_vs_NAC2_Input_peak_10590	intron	LOC_Os12g39120	LOC_Os12g39120	--	--	XP_015618686.1 probable protein phosphatase 2C 78 [Oryza sativa Japonica Group]
Chr12	24067761	24068278	518	24068190	39	5.41791	2.13462	3.71255	NAC2_1_vs_NAC2_Input_peak_10591	intron	LOC_Os12g39120	LOC_Os12g39120	--	--	XP_015618686.1 probable protein phosphatase 2C 78 [Oryza sativa Japonica Group]
Chr12	24091706	24092252	547	24092004	61	15.6259	3.30866	13.432	NAC2_1_vs_NAC2_Input_peak_10592	intergenic	--	--	--	--	--
Chr12	24096863	24097272	410	24097131	33	6.09519	2.44087	4.32204	NAC2_1_vs_NAC2_Input_peak_10593	intergenic	--	--	--	--	--
Chr12	24099530	24099843	314	24099666	58	18.5197	3.93965	16.2594	NAC2_1_vs_NAC2_Input_peak_10594	intergenic	--	--	--	--	--
Chr12	24105030	24105413	384	24105267	51	12.8659	3.2023	10.7505	NAC2_1_vs_NAC2_Input_peak_10595	intergenic	--	--	--	--	--
Chr12	24127325	24127732	408	24127414	40	5.74681	2.17957	4.00687	NAC2_1_vs_NAC2_Input_peak_10596	intergenic	--	--	--	--	--
Chr12	24139427	24140245	819	24139812	65	22.2374	4.25097	19.9038	NAC2_1_vs_NAC2_Input_peak_10597	intron	LOC_Os12g39200	LOC_Os12g39200	--	--	ABA99135.2 seed maturation protein PM23, putative, expressed [Oryza sativa Japonica Group]
Chr12	24147172	24147607	436	24147263	43	7.86123	2.52119	5.95704	NAC2_1_vs_NAC2_Input_peak_10598	promoter	LOC_Os12g39220	LOC_Os12g39220	--	--	XP_015620065.1 zinc finger protein 7 [Oryza sativa Japonica Group]
Chr12	24189491	24189756	266	24189562	35	5.41775	2.22602	3.71255	NAC2_1_vs_NAC2_Input_peak_10599	promoter	LOC_Os12g39320	LOC_Os12g39320	--	--	XP_015620639.1 CSC1-like protein HYP1 [Oryza sativa Japonica Group]
Chr1	1128944	1129650	707	1129526	39	8.24546	2.72697	6.31809	NAC2_1_vs_NAC2_Input_peak_106	intergenic	--	--	--	--	--
Chr1	11472367	11472673	307	11472613	35	6.31957	2.43023	4.52649	NAC2_1_vs_NAC2_Input_peak_1060	intron	LOC_Os01g20170	LOC_Os01g20170	--	--	BAD45330.1 hydroxyproline-rich glycoprotein-like [Oryza sativa Japonica Group]
Chr12	24198169	24198541	373	24198217	39	5.75804	2.20369	4.01715	NAC2_1_vs_NAC2_Input_peak_10600	intergenic	--	--	--	--	--
Chr12	24199501	24199937	437	24199538	35	4.84072	2.09768	3.20636	NAC2_1_vs_NAC2_Input_peak_10601	intergenic	--	--	--	--	--
Chr12	24206879	24207699	821	24207112	55	13.4259	3.15395	11.2938	NAC2_1_vs_NAC2_Input_peak_10602	intron	LOC_Os12g39340	LOC_Os12g39340	GO:0000026,alpha-1,2-mannosyltransferase activity; GO:0000030,mannosyltransferase activity; GO:0001101,response to acid chemical; GO:0003824,catalytic activity; GO:0004376,glycolipid mannosyltransferase activity; GO:0004377,GDP-Man:Man3GlcNAc2-PP-Dol alpha-1,2-mannosyltransferase activity; GO:0005622,intracellular anatomical structure; GO:0005623,obsolete cell; GO:0005737,cytoplasm; GO:0005783,en…	ALG11; alpha-1,2-mannosyltransferase [EC:2.4.1.131]; K03844;	XP_015618675.1 GDP-Man:Man(3)GlcNAc(2)-PP-Dol alpha-1,2-mannosyltransferase [Oryza sativa Japonica Group]
Chr12	24211870	24212504	635	24212052	114	51.2121	5.96589	48.5066	NAC2_1_vs_NAC2_Input_peak_10603	promoter	LOC_Os12g39360	LOC_Os12g39360	--	PEP4; saccharopepsin [EC:3.4.23.25]; K01381;	XP_015620097.1 aspartic proteinase nepenthesin-1 [Oryza sativa Japonica Group]
Chr12	24216320	24216586	267	24216459	48	11.3463	3.02986	9.28193	NAC2_1_vs_NAC2_Input_peak_10604	intron	LOC_Os12g39370	LOC_Os12g39370	--	--	ABA99700.2 expressed protein [Oryza sativa Japonica Group]
Chr12	24236189	24237276	1088	24236466	100	46.5326	6.14004	43.8749	NAC2_1_vs_NAC2_Input_peak_10605	intergenic	--	--	--	--	--
Chr12	24240739	24241615	877	24241091	227	155.164	11.2032	151.666	NAC2_1_vs_NAC2_Input_peak_10606	intergenic	--	--	--	--	--
Chr12	24270638	24271344	707	24271097	110	49.245	5.92357	46.5594	NAC2_1_vs_NAC2_Input_peak_10607	intron	LOC_Os12g39430	LOC_Os12g39430	--	--	ABA99712.1 hypothetical protein LOC_Os12g39430 [Oryza sativa Japonica Group]
Chr12	24277890	24278330	441	24277934	31	4.60462	2.13676	3.00054	NAC2_1_vs_NAC2_Input_peak_10608	intergenic	--	--	--	--	--
Chr12	24285131	24285391	261	24285250	39	6.59782	2.37643	4.78064	NAC2_1_vs_NAC2_Input_peak_10609	intergenic	--	--	--	--	--
Chr1	11473204	11473455	252	11473344	38	6.82131	2.45152	4.98708	NAC2_1_vs_NAC2_Input_peak_1061	intron	LOC_Os01g20170	LOC_Os01g20170	--	--	BAD45330.1 hydroxyproline-rich glycoprotein-like [Oryza sativa Japonica Group]
Chr12	24286868	24287278	411	24287071	122	65.3407	7.45356	62.5046	NAC2_1_vs_NAC2_Input_peak_10610	intergenic	--	--	--	--	--
Chr12	24314143	24314550	408	24314366	57	10.6417	2.64069	8.6014	NAC2_1_vs_NAC2_Input_peak_10611	promoter	LOC_Os12g39450	LOC_Os12g39450	--	--	ABA99715.2 hypothetical protein LOC_Os12g39450 [Oryza sativa Japonica Group]
Chr12	24331279	24331539	261	24331395	41	8.04207	2.61665	6.12624	NAC2_1_vs_NAC2_Input_peak_10612	promoter	LOC_Os12g39480	LOC_Os12g39480	--	--	ABA99718.1 hypothetical protein LOC_Os12g39480 [Oryza sativa Japonica Group]
Chr12	24344525	24344964	440	24344672	43	10.4611	3.04742	8.42933	NAC2_1_vs_NAC2_Input_peak_10613	intergenic	--	--	--	--	--
Chr12	24345246	24345526	281	24345367	39	9.14871	2.92706	7.17361	NAC2_1_vs_NAC2_Input_peak_10614	intergenic	--	--	--	--	--
Chr12	24357304	24357881	578	24357851	35	4.8773	2.10577	3.23684	NAC2_1_vs_NAC2_Input_peak_10615	intergenic	--	--	--	--	--
Chr12	24370269	24370833	565	24370740	35	4.8605	2.10205	3.22249	NAC2_1_vs_NAC2_Input_peak_10616	promoter	LOC_Os12g39540	LOC_Os12g39540	--	--	ABA99724.2 hAT family dimerisation domain containing protein [Oryza sativa Japonica Group]
Chr12	24391924	24392255	332	24392107	64	19.5967	3.84361	17.314	NAC2_1_vs_NAC2_Input_peak_10617	intergenic	--	--	--	--	--
Chr12	24408699	24408998	300	24408918	39	7.06144	2.47336	5.20964	NAC2_1_vs_NAC2_Input_peak_10618	promoter	LOC_Os12g39570	LOC_Os12g39570	--	--	ABA99727.1 Transposable element protein, putative, MuDR [Oryza sativa Japonica Group]
Chr12	24412891	24413408	518	24413128	69	18.6847	3.50028	16.4209	NAC2_1_vs_NAC2_Input_peak_10619	intergenic	--	--	--	--	--
Chr1	11484056	11484550	495	11484230	68	33.7809	6.33318	31.2714	NAC2_1_vs_NAC2_Input_peak_1062	intron	LOC_Os01g20190	LOC_Os01g20190	--	--	CAE02171.2 OSJNBa0080E14.2 [Oryza sativa Japonica Group]
Chr12	24416007	24416316	310	24416160	51	11.9921	3.04167	9.90261	NAC2_1_vs_NAC2_Input_peak_10620	intergenic	--	--	--	--	--
Chr12	24418324	24418650	327	24418541	48	11.9041	3.13736	9.82036	NAC2_1_vs_NAC2_Input_peak_10621	intergenic	--	--	--	--	--
Chr12	24430890	24431233	344	24431047	79	35.1719	5.68933	32.6447	NAC2_1_vs_NAC2_Input_peak_10622	promoter	LOC_Os12g39590	LOC_Os12g39590	--	--	ABA99729.1 retrotransposon protein, putative, unclassified [Oryza sativa Japonica Group]
Chr12	24438383	24438812	430	24438645	91	45.911	6.69989	43.2599	NAC2_1_vs_NAC2_Input_peak_10623	promoter	LOC_Os12g39600	LOC_Os12g39600	--	--	ABA99730.1 retrotransposon protein, putative, unclassified [Oryza sativa Japonica Group]
Chr12	24449426	24449876	451	24449512	33	7.02374	2.66833	5.17416	NAC2_1_vs_NAC2_Input_peak_10624	promoter	LOC_Os12g39610	LOC_Os12g39610	--	--	ABA99731.1 retrotransposon protein, putative, Ty3-gypsy subclass [Oryza sativa Japonica Group]
Chr12	24467064	24467488	425	24467257	152	71.9289	6.4895	69.0369	NAC2_1_vs_NAC2_Input_peak_10625	intergenic	--	--	--	--	--
Chr12	24477533	24477859	327	24477627	34	4.66108	2.07937	3.0509	NAC2_1_vs_NAC2_Input_peak_10626	three_prime_UTR	LOC_Os12g39640	LOC_Os12g39640	GO:0000156,phosphorelay response regulator activity; GO:0000160,phosphorelay signal transduction system; GO:0003700,DNA-binding transcription factor activity; GO:0005622,intracellular anatomical structure; GO:0005623,obsolete cell; GO:0005634,nucleus; GO:0006355,regulation of DNA-templated transcription; GO:0007154,cell communication; GO:0007165,signal transduction; GO:0007275,multicellular organ…	--	XP_015618787.1 transcription factor HHO6 [Oryza sativa Japonica Group]
Chr12	24484710	24485031	322	24484888	51	13.3654	3.29603	11.2346	NAC2_1_vs_NAC2_Input_peak_10627	promoter	LOC_Os12g39660	LOC_Os12g39660	GO:0001101,response to acid chemical; GO:0003824,catalytic activity; GO:0005215,transporter activity; GO:0005216,ion channel activity; GO:0005261,cation channel activity; GO:0005262,calcium channel activity; GO:0005388,P-type calcium transporter activity; GO:0005488,binding; GO:0005515,protein binding; GO:0005516,calmodulin binding; GO:0005622,intracellular anatomical structure; GO:0005623,obsole…	POLK; DNA polymerase kappa [EC:2.7.7.7]; K03511; ATP2C; P-type Ca2+ transporter type 2C [EC:7.2.2.10]; K01537;	XP_015620081.1 calcium-transporting ATPase 10, plasma membrane-type [Oryza sativa Japonica Group]
Chr12	24506908	24507268	361	24507042	135	82.4811	9.02809	79.5035	NAC2_1_vs_NAC2_Input_peak_10628	intergenic	--	--	--	--	--
Chr12	24509109	24509453	345	24509383	32	4.82212	2.1641	3.18902	NAC2_1_vs_NAC2_Input_peak_10629	intergenic	--	--	--	--	--
Chr1	11520085	11520370	286	11520287	36	4.59608	2.02371	2.99394	NAC2_1_vs_NAC2_Input_peak_1063	intron	LOC_Os01g20700	LOC_Os01g20700	--	--	BAD88385.1 hypothetical protein [Oryza sativa Japonica Group]
Chr12	24513453	24513733	281	24513619	33	4.66319	2.10236	3.05206	NAC2_1_vs_NAC2_Input_peak_10630	intergenic	--	--	--	--	--
Chr12	24514937	24515513	577	24515230	322	241.323	13.3947	237.228	NAC2_1_vs_NAC2_Input_peak_10631	cds	LOC_Os12g39700	LOC_Os12g39700	--	--	ABA99740.2 retrotransposon protein, putative, unclassified [Oryza sativa Japonica Group]
Chr12	24557284	24557817	534	24557592	65	28.085	5.37097	25.6546	NAC2_1_vs_NAC2_Input_peak_10632	promoter	LOC_Os12g39770	LOC_Os12g39770	--	--	ABA99748.1 hypothetical protein LOC_Os12g39770 [Oryza sativa Japonica Group]
Chr12	24563791	24564878	1088	24564096	99	48.7144	6.55789	46.0345	NAC2_1_vs_NAC2_Input_peak_10633	intergenic	--	--	--	--	--
Chr12	24575380	24575724	345	24575654	29	5.63948	2.46411	3.91096	NAC2_1_vs_NAC2_Input_peak_10634	intergenic	--	--	--	--	--
Chr12	24580039	24580381	343	24580304	40	17.1977	4.93434	14.9664	NAC2_1_vs_NAC2_Input_peak_10635	cds	LOC_Os12g39800	LOC_Os12g39800	--	--	ABA99751.1 retrotransposon protein, putative, Ty1-copia subclass [Oryza sativa Japonica Group]
Chr12	24584319	24584596	278	24584431	38	5.93565	2.26378	4.1775	NAC2_1_vs_NAC2_Input_peak_10636	intron	LOC_Os12g39800	LOC_Os12g39800	--	--	ABA99751.1 retrotransposon protein, putative, Ty1-copia subclass [Oryza sativa Japonica Group]
Chr12	24591809	24592308	500	24592167	27	3.74212	2.01426	2.2782	NAC2_1_vs_NAC2_Input_peak_10637	promoter	LOC_Os12g39800	LOC_Os12g39800	--	--	ABA99751.1 retrotransposon protein, putative, Ty1-copia subclass [Oryza sativa Japonica Group]
Chr12	24611028	24611438	411	24611332	39	7.55705	2.5784	5.67122	NAC2_1_vs_NAC2_Input_peak_10638	intergenic	--	--	--	--	--
Chr12	24614069	24614609	541	24614495	61	16.8525	3.51004	14.6289	NAC2_1_vs_NAC2_Input_peak_10639	intergenic	--	--	--	--	--
Chr1	11530902	11531156	255	11531081	41	8.04207	2.61665	6.12624	NAC2_1_vs_NAC2_Input_peak_1064	intergenic	--	--	--	--	--
Chr12	24624977	24625433	457	24625210	59	17.086	3.63298	14.8572	NAC2_1_vs_NAC2_Input_peak_10640	intergenic	--	--	--	--	--
Chr12	24637582	24638365	784	24637970	57	16.8289	3.67635	14.6059	NAC2_1_vs_NAC2_Input_peak_10641	intron	LOC_Os12g39860	LOC_Os12g39860	GO:0003824,catalytic activity; GO:0003999,adenine phosphoribosyltransferase activity; GO:0005622,intracellular anatomical structure; GO:0005623,obsolete cell; GO:0005737,cytoplasm; GO:0005829,cytosol; GO:0006139,nucleobase-containing compound metabolic process; GO:0006144,purine nucleobase metabolic process; GO:0006163,purine nucleotide metabolic process; GO:0006164,purine nucleotide biosynthetic…	APRT, apt; adenine phosphoribosyltransferase [EC:2.4.2.7]; K00759;	XP_015620778.1 adenine phosphoribosyltransferase 1 [Oryza sativa Japonica Group]
Chr12	24649323	24649619	297	24649463	28	7.16315	2.93941	5.30389	NAC2_1_vs_NAC2_Input_peak_10642	promoter	LOC_Os12g39890	LOC_Os12g39890	--	--	ABA99760.1 expressed protein [Oryza sativa Japonica Group]
Chr12	24651760	24652079	320	24651803	41	5.25634	2.06375	3.56982	NAC2_1_vs_NAC2_Input_peak_10643	intron	LOC_Os12g39890	LOC_Os12g39890	--	--	ABA99760.1 expressed protein [Oryza sativa Japonica Group]
Chr12	24656450	24656902	453	24656585	31	8.19751	3.071	6.27254	NAC2_1_vs_NAC2_Input_peak_10644	promoter	LOC_Os12g39900	LOC_Os12g39900	--	--	XP_025877601.1 uncharacterized protein LOC112937330 [Oryza sativa Japonica Group]
Chr12	24666089	24666334	246	24666333	27	3.46562	1.93927	2.05395	NAC2_1_vs_NAC2_Input_peak_10645	intergenic	--	--	--	--	--
Chr12	24697839	24698373	535	24698117	111	49.5769	5.91249	46.8884	NAC2_1_vs_NAC2_Input_peak_10646	cds	LOC_Os12g39970	LOC_Os12g39970	--	--	XP_015618173.1 uncharacterized protein LOC4352673 [Oryza sativa Japonica Group]
Chr12	24703991	24706238	2248	24704163	50	11.6058	3.00638	9.52948	NAC2_1_vs_NAC2_Input_peak_10647	intron	LOC_Os12g39980	LOC_Os12g39980	--	--	ABA99145.1 Kinesin motor domain containing protein, expressed [Oryza sativa Japonica Group]
Chr12	24737684	24738042	359	24737847	44	7.37198	2.40145	5.49847	NAC2_1_vs_NAC2_Input_peak_10648	intergenic	--	--	--	--	--
Chr12	24746024	24746626	603	24746188	37	7.63254	2.66246	5.74159	NAC2_1_vs_NAC2_Input_peak_10649	three_prime_UTR	LOC_Os12g40010	LOC_Os12g40010	--	ABA3; molybdenum cofactor sulfurtransferase [EC:2.8.1.9]; K15631;	XP_015620746.1 uncharacterized protein LOC4352675 [Oryza sativa Japonica Group]
Chr1	11533727	11534101	375	11533867	47	13.5881	3.52267	11.4485	NAC2_1_vs_NAC2_Input_peak_1065	intergenic	--	--	--	--	--
Chr12	24752853	24753223	371	24753008	49	15.8636	3.89839	13.6638	NAC2_1_vs_NAC2_Input_peak_10650	cds	LOC_Os12g40030	LOC_Os12g40030	--	--	ABA99150.1 retrotransposon protein, putative, Ty3-gypsy subclass [Oryza sativa Japonica Group]
Chr12	24794984	24795309	326	24795177	40	9.28153	2.91578	7.30107	NAC2_1_vs_NAC2_Input_peak_10651	intron	LOC_Os12g40100	LOC_Os12g40100	GO:0000003,reproduction; GO:0001067,transcription regulatory region nucleic acid binding; GO:0003006,developmental process involved in reproduction; GO:0003676,nucleic acid binding; GO:0003677,DNA binding; GO:0003700,DNA-binding transcription factor activity; GO:0005488,binding; GO:0005618,cell wall; GO:0005622,intracellular anatomical structure; GO:0005623,obsolete cell; GO:0005634,nucleus; GO:0…	--	ABA99157.2 expressed protein [Oryza sativa Japonica Group]
Chr12	24809900	24810150	251	24809961	38	6.71966	2.42975	4.89329	NAC2_1_vs_NAC2_Input_peak_10652	intergenic	--	--	--	--	--
Chr12	24812905	24813242	338	24813116	41	7.88477	2.58438	5.97914	NAC2_1_vs_NAC2_Input_peak_10653	intergenic	--	--	--	--	--
Chr12	24821423	24821969	547	24821764	31	3.95648	1.97869	2.45407	NAC2_1_vs_NAC2_Input_peak_10654	cds	LOC_Os12g40130	LOC_Os12g40130	GO:0003824,catalytic activity; GO:0003999,adenine phosphoribosyltransferase activity; GO:0005622,intracellular anatomical structure; GO:0005623,obsolete cell; GO:0005737,cytoplasm; GO:0005829,cytosol; GO:0006139,nucleobase-containing compound metabolic process; GO:0006144,purine nucleobase metabolic process; GO:0006163,purine nucleotide metabolic process; GO:0006164,purine nucleotide biosynthetic…	APRT, apt; adenine phosphoribosyltransferase [EC:2.4.2.7]; K00759;	ABA99160.1 Adenine phosphoribosyltransferase 1, putative [Oryza sativa Japonica Group]
Chr12	24822291	24822652	362	24822458	48	7.93009	2.40771	6.02152	NAC2_1_vs_NAC2_Input_peak_10655	promoter	LOC_Os12g40140	LOC_Os12g40140	--	--	XP_015618959.1 uncharacterized protein LOC4352682 [Oryza sativa Japonica Group]
Chr12	24842972	24843366	395	24843116	42	9.94191	2.97817	7.93292	NAC2_1_vs_NAC2_Input_peak_10656	intergenic	--	--	--	--	--
Chr12	24874892	24875375	484	24874928	37	5.29163	2.15131	3.60065	NAC2_1_vs_NAC2_Input_peak_10657	intron	LOC_Os12g40190	LOC_Os12g40190	GO:0000166,nucleotide binding; GO:0001664,G protein-coupled receptor binding; GO:0001882,nucleoside binding; GO:0001883,purine nucleoside binding; GO:0003824,catalytic activity; GO:0003924,GTPase activity; GO:0004857,enzyme inhibitor activity; GO:0005095,GTPase inhibitor activity; GO:0005102,signaling receptor binding; GO:0005488,binding; GO:0005515,protein binding; GO:0005525,GTP binding; GO:000…	--	XP_015620322.1 extra-large guanine nucleotide-binding protein 1 [Oryza sativa Japonica Group]
Chr12	24875723	24876096	374	24875867	41	7.2341	2.4524	5.36938	NAC2_1_vs_NAC2_Input_peak_10658	intron	LOC_Os12g40190	LOC_Os12g40190	GO:0000166,nucleotide binding; GO:0001664,G protein-coupled receptor binding; GO:0001882,nucleoside binding; GO:0001883,purine nucleoside binding; GO:0003824,catalytic activity; GO:0003924,GTPase activity; GO:0004857,enzyme inhibitor activity; GO:0005095,GTPase inhibitor activity; GO:0005102,signaling receptor binding; GO:0005488,binding; GO:0005515,protein binding; GO:0005525,GTP binding; GO:000…	--	XP_015620322.1 extra-large guanine nucleotide-binding protein 1 [Oryza sativa Japonica Group]
Chr12	24878059	24878672	614	24878385	58	16.7082	3.60992	14.488	NAC2_1_vs_NAC2_Input_peak_10659	promoter	LOC_Os12g40190	LOC_Os12g40190	GO:0000166,nucleotide binding; GO:0001664,G protein-coupled receptor binding; GO:0001882,nucleoside binding; GO:0001883,purine nucleoside binding; GO:0003824,catalytic activity; GO:0003924,GTPase activity; GO:0004857,enzyme inhibitor activity; GO:0005095,GTPase inhibitor activity; GO:0005102,signaling receptor binding; GO:0005488,binding; GO:0005515,protein binding; GO:0005525,GTP binding; GO:000…	--	XP_015620322.1 extra-large guanine nucleotide-binding protein 1 [Oryza sativa Japonica Group]
Chr1	11550839	11551265	427	11551216	29	4.81332	2.24495	3.18108	NAC2_1_vs_NAC2_Input_peak_1066	cds	LOC_Os01g20740	LOC_Os01g20740	--	--	ABG66247.1 retrotransposon protein, putative, Ty3-gypsy subclass [Oryza sativa Japonica Group]
Chr12	24886595	24886972	378	24886848	31	4.3749	2.08052	2.80494	NAC2_1_vs_NAC2_Input_peak_10660	promoter	LOC_Os12g40200	LOC_Os12g40200	--	--	ABA99167.1 hypothetical protein LOC_Os12g40200 [Oryza sativa Japonica Group]
Chr12	24891230	24891536	307	24891464	43	8.10685	2.56918	6.18703	NAC2_1_vs_NAC2_Input_peak_10661	promoter	LOC_Os12g40210	LOC_Os12g40210	--	--	ABA99168.1 hypothetical protein LOC_Os12g40210 [Oryza sativa Japonica Group]
Chr12	24896114	24896763	650	24896302	74	27.5182	4.6726	25.0968	NAC2_1_vs_NAC2_Input_peak_10662	intergenic	--	--	--	--	--
Chr12	24913670	24913955	286	24913828	62	13.4607	2.9403	11.3271	NAC2_1_vs_NAC2_Input_peak_10663	promoter	LOC_Os12g40260	LOC_Os12g40260	GO:0000003,reproduction; GO:0000166,nucleotide binding; GO:0000278,mitotic cell cycle; GO:0000281,mitotic cytokinesis; GO:0000910,cytokinesis; GO:0003824,catalytic activity; GO:0004672,protein kinase activity; GO:0004674,protein serine/threonine kinase activity; GO:0004683,calmodulin-dependent protein kinase activity; GO:0005488,binding; GO:0005515,protein binding; GO:0005524,ATP binding; GO:0005…	--	XP_015618982.1 protein JINGUBANG [Oryza sativa Japonica Group]
Chr12	24917078	24917741	664	24917298	127	61.7728	6.61884	58.9675	NAC2_1_vs_NAC2_Input_peak_10664	intergenic	--	--	--	--	--
Chr12	24922417	24922726	310	24922485	44	6.34742	2.21116	4.55216	NAC2_1_vs_NAC2_Input_peak_10665	promoter	LOC_Os12g40270	LOC_Os12g40270	--	--	ABA99174.1 hypothetical protein LOC_Os12g40270 [Oryza sativa Japonica Group]
Chr12	24938618	24939152	535	24939088	39	5.75804	2.20369	4.01715	NAC2_1_vs_NAC2_Input_peak_10666	intron	LOC_Os12g40279	LOC_Os12g40279	--	--	EEC69601.1 hypothetical protein OsI_38957 [Oryza sativa Indica Group]
Chr12	24956621	24957191	571	24956914	56	13.4998	3.13167	11.3635	NAC2_1_vs_NAC2_Input_peak_10667	promoter	LOC_Os12g40300	LOC_Os12g40300	--	--	XP_015619035.1 uncharacterized protein LOC4352688 [Oryza sativa Japonica Group]
Chr12	24964239	24964535	297	24964394	54	10.5567	2.70253	8.51949	NAC2_1_vs_NAC2_Input_peak_10668	promoter	LOC_Os12g40320	LOC_Os12g40320	--	--	BAH95766.1 Os12g0594700 [Oryza sativa Japonica Group]
Chr12	24977506	24978297	792	24977780	119	60.2142	6.91255	57.4234	NAC2_1_vs_NAC2_Input_peak_10669	intron	LOC_Os12g40340	LOC_Os12g40340	GO:0005622,intracellular anatomical structure; GO:0005623,obsolete cell; GO:0005737,cytoplasm; GO:0044424,obsolete intracellular part; GO:0044464,obsolete cell part;	--	XP_015620705.1 SPX and EXS domain-containing protein 5 [Oryza sativa Japonica Group]
Chr1	11552211	11552546	336	11552381	90	11.5956	2.23161	9.51985	NAC2_1_vs_NAC2_Input_peak_1067	cds	LOC_Os01g20740	LOC_Os01g20740	--	--	ABG66247.1 retrotransposon protein, putative, Ty3-gypsy subclass [Oryza sativa Japonica Group]
Chr12	24983359	24983830	472	24983586	158	89.0671	8.16613	86.0382	NAC2_1_vs_NAC2_Input_peak_10670	intergenic	--	--	--	--	--
Chr12	24997681	24998175	495	24997892	51	11.4492	2.9439	9.38172	NAC2_1_vs_NAC2_Input_peak_10671	cds	LOC_Os12g40370	LOC_Os12g40370	--	--	ABA99185.1 F-box domain containing protein [Oryza sativa Japonica Group]
Chr12	25030877	25031251	375	25031011	47	7.52124	2.35857	5.63763	NAC2_1_vs_NAC2_Input_peak_10672	intron	LOC_Os12g40450	LOC_Os12g40450	GO:0006807,nitrogen compound metabolic process; GO:0008152,metabolic process; GO:0009249,protein lipoylation; GO:0009987,cellular process; GO:0010467,gene expression; GO:0018065,obsolete protein-cofactor linkage; GO:0018193,peptidyl-amino acid modification; GO:0018205,peptidyl-lysine modification; GO:0019538,protein metabolic process; GO:0036211,protein modification process; GO:0043170,macromolec…	lipB; lipoyl(octanoyl) transferase [EC:2.3.1.181]; K03801;	XP_015619817.1 octanoyltransferase LIP2p, chloroplastic isoform X1 [Oryza sativa Japonica Group]
Chr12	25057645	25057965	321	25057814	65	16.0701	3.24303	13.8651	NAC2_1_vs_NAC2_Input_peak_10673	intron	LOC_Os12g40500	LOC_Os12g40500	--	PIGX; GPI mannosyltransferase 1 subunit X; K07541;	XP_025877809.1 uncharacterized protein LOC4352700 isoform X1 [Oryza sativa Japonica Group]
Chr12	25058619	25059336	718	25058917	42	8.19278	2.61618	6.26787	NAC2_1_vs_NAC2_Input_peak_10674	intron	LOC_Os12g40500	LOC_Os12g40500	--	PIGX; GPI mannosyltransferase 1 subunit X; K07541;	XP_025877809.1 uncharacterized protein LOC4352700 isoform X1 [Oryza sativa Japonica Group]
Chr12	25065817	25066596	780	25065958	56	9.7963	2.53317	7.79259	NAC2_1_vs_NAC2_Input_peak_10675	intron	LOC_Os12g40510	LOC_Os12g40510	GO:0000325,plant-type vacuole; GO:0005488,binding; GO:0005509,calcium ion binding; GO:0005622,intracellular anatomical structure; GO:0005623,obsolete cell; GO:0005737,cytoplasm; GO:0005773,vacuole; GO:0005774,vacuolar membrane; GO:0005829,cytosol; GO:0005840,ribosome; GO:0007154,cell communication; GO:0007165,signal transduction; GO:0009705,plant-type vacuole membrane; GO:0009987,cellular process…	PPP3R, CNB; serine/threonine-protein phosphatase 2B regulatory subunit; K06268;	XP_015620792.1 calcineurin B-like protein 2 [Oryza sativa Japonica Group]
Chr12	25072718	25073134	417	25072792	47	7.7566	2.40019	5.85777	NAC2_1_vs_NAC2_Input_peak_10676	cds	LOC_Os12g40520	LOC_Os12g40520	GO:0002376,immune system process; GO:0005488,binding; GO:0005515,protein binding; GO:0005622,intracellular anatomical structure; GO:0005623,obsolete cell; GO:0005737,cytoplasm; GO:0005829,cytosol; GO:0005886,plasma membrane; GO:0006914,autophagy; GO:0006950,response to stress; GO:0006952,defense response; GO:0006955,immune response; GO:0006996,organelle organization; GO:0007033,vacuole organizati…	--	ABA99200.2 MATH domain containing protein, expressed [Oryza sativa Japonica Group]
Chr12	25074179	25074670	492	25074591	37	4.87601	2.06351	3.23605	NAC2_1_vs_NAC2_Input_peak_10677	intron	LOC_Os12g40520	LOC_Os12g40520	GO:0002376,immune system process; GO:0005488,binding; GO:0005515,protein binding; GO:0005622,intracellular anatomical structure; GO:0005623,obsolete cell; GO:0005737,cytoplasm; GO:0005829,cytosol; GO:0005886,plasma membrane; GO:0006914,autophagy; GO:0006950,response to stress; GO:0006952,defense response; GO:0006955,immune response; GO:0006996,organelle organization; GO:0007033,vacuole organizati…	--	ABA99200.2 MATH domain containing protein, expressed [Oryza sativa Japonica Group]
Chr12	25093204	25093869	666	25093564	46	9.88855	2.82105	7.88199	NAC2_1_vs_NAC2_Input_peak_10678	intron	LOC_Os12g40560	LOC_Os12g40560	GO:0003676,nucleic acid binding; GO:0003723,RNA binding; GO:0003729,mRNA binding; GO:0003730,mRNA 3'-UTR binding; GO:0005488,binding; GO:0005622,intracellular anatomical structure; GO:0005623,obsolete cell; GO:0005634,nucleus; GO:0005737,cytoplasm; GO:0009909,regulation of flower development; GO:0009911,positive regulation of flower development; GO:0043226,organelle; GO:0043227,membrane-bounded o…	--	ABG22073.1 FLK, putative, expressed [Oryza sativa Japonica Group]
Chr12	25124009	25124403	395	25124317	36	7.02507	2.55928	5.17521	NAC2_1_vs_NAC2_Input_peak_10679	intergenic	--	--	--	--	--
Chr1	11555871	11556162	292	11556040	37	7.69817	2.67731	5.80348	NAC2_1_vs_NAC2_Input_peak_1068	intergenic	--	--	--	--	--
Chr12	25128993	25129273	281	25129124	57	19.6305	4.20767	17.3472	NAC2_1_vs_NAC2_Input_peak_10680	cds	LOC_Os12g40600	LOC_Os12g40600	--	--	ABA99247.2 transposon protein, putative, CACTA, En/Spm sub-class [Oryza sativa Japonica Group]
Chr12	25144406	25145029	624	25144719	44	5.45776	2.04881	3.74893	NAC2_1_vs_NAC2_Input_peak_10681	intron	LOC_Os12g40630	LOC_Os12g40630	--	--	ABA99250.1 Helix-loop-helix DNA-binding domain containing protein [Oryza sativa Japonica Group]
Chr12	25151912	25152328	417	25152039	37	5.95784	2.29356	4.19708	NAC2_1_vs_NAC2_Input_peak_10682	intergenic	--	--	--	--	--
Chr12	25158330	25158627	298	25158342	36	3.01449	1.68458	1.69762	NAC2_1_vs_NAC2_Input_peak_10683	intergenic	--	--	--	--	--
Chr12	25199370	25199878	509	25199589	54	11.4673	2.85325	9.39657	NAC2_1_vs_NAC2_Input_peak_10684	promoter	LOC_Os12g40700	LOC_Os12g40700	--	--	ABA99772.1 transposon protein, putative, CACTA, En/Spm sub-class [Oryza sativa Japonica Group]
Chr12	25214639	25214885	247	25214659	29	3.54513	1.91759	2.1176	NAC2_1_vs_NAC2_Input_peak_10685	three_prime_UTR	LOC_Os12g40730	LOC_Os12g40730	--	--	ABA99775.1 Helix-loop-helix DNA-binding domain containing protein [Oryza sativa Japonica Group]
Chr12	25227767	25228229	463	25228124	58	16.0345	3.49154	13.8308	NAC2_1_vs_NAC2_Input_peak_10686	intergenic	--	--	--	--	--
Chr12	25238227	25238911	685	25238791	46	9.04359	2.66083	7.07353	NAC2_1_vs_NAC2_Input_peak_10687	intron	LOC_Os12g40770	LOC_Os12g40770	--	--	XP_015619017.1 ankyrin-1 isoform X1 [Oryza sativa Japonica Group]
Chr12	25239185	25239491	307	25239260	55	12.3873	2.97698	10.2872	NAC2_1_vs_NAC2_Input_peak_10688	intron	LOC_Os12g40770	LOC_Os12g40770	--	--	XP_015619017.1 ankyrin-1 isoform X1 [Oryza sativa Japonica Group]
Chr12	25256597	25257207	611	25257051	35	3.79356	1.86758	2.32013	NAC2_1_vs_NAC2_Input_peak_10689	cds	LOC_Os12g40800	LOC_Os12g40800	--	--	ABA99782.1 hypothetical protein LOC_Os12g40800 [Oryza sativa Japonica Group]
Chr1	11556612	11557062	451	11556857	229	186.553	15.2148	182.838	NAC2_1_vs_NAC2_Input_peak_1069	intergenic	--	--	--	--	--
Chr12	25272773	25273227	455	25272910	41	8.04207	2.61665	6.12624	NAC2_1_vs_NAC2_Input_peak_10690	cds	LOC_Os12g40830	LOC_Os12g40830	GO:0003824,catalytic activity; GO:0005622,intracellular anatomical structure; GO:0005623,obsolete cell; GO:0005737,cytoplasm; GO:0005829,cytosol; GO:0006081,cellular aldehyde metabolic process; GO:0006725,cellular aromatic compound metabolic process; GO:0006732,obsolete coenzyme metabolic process; GO:0006766,vitamin metabolic process; GO:0006767,water-soluble vitamin metabolic process; GO:0006793…	pdxK, pdxY; pyridoxine kinase [EC:2.7.1.35]; K00868;	ABA99785.1 Pyridoxal kinase, putative, expressed [Oryza sativa Japonica Group]
Chr12	25273665	25274655	991	25273805	50	12.2347	3.12296	10.1384	NAC2_1_vs_NAC2_Input_peak_10691	intron	LOC_Os12g40830	LOC_Os12g40830	GO:0003824,catalytic activity; GO:0005622,intracellular anatomical structure; GO:0005623,obsolete cell; GO:0005737,cytoplasm; GO:0005829,cytosol; GO:0006081,cellular aldehyde metabolic process; GO:0006725,cellular aromatic compound metabolic process; GO:0006732,obsolete coenzyme metabolic process; GO:0006766,vitamin metabolic process; GO:0006767,water-soluble vitamin metabolic process; GO:0006793…	pdxK, pdxY; pyridoxine kinase [EC:2.7.1.35]; K00868;	ABA99785.1 Pyridoxal kinase, putative, expressed [Oryza sativa Japonica Group]
Chr12	25289110	25289603	494	25289446	71	26.1891	4.6139	23.7884	NAC2_1_vs_NAC2_Input_peak_10692	intergenic	--	--	--	--	--
Chr12	25303291	25303543	253	25303398	43	7.93005	2.5346	6.02152	NAC2_1_vs_NAC2_Input_peak_10693	intergenic	--	--	--	--	--
Chr12	25309972	25310235	264	25310040	40	6.81246	2.39401	4.97877	NAC2_1_vs_NAC2_Input_peak_10694	intergenic	--	--	--	--	--
Chr12	25313438	25313906	469	25313634	56	14.8976	3.37319	12.7232	NAC2_1_vs_NAC2_Input_peak_10695	intron	LOC_Os12g40890	LOC_Os12g40890	GO:0001101,response to acid chemical; GO:0003700,DNA-binding transcription factor activity; GO:0005488,binding; GO:0005515,protein binding; GO:0005622,intracellular anatomical structure; GO:0005623,obsolete cell; GO:0005634,nucleus; GO:0006355,regulation of DNA-templated transcription; GO:0006950,response to stress; GO:0007154,cell communication; GO:0007165,signal transduction; GO:0007275,multice…	IAA; auxin-responsive protein IAA; K14484;	XP_015620571.1 auxin-responsive protein IAA30 [Oryza sativa Japonica Group]
Chr12	25330186	25330482	297	25330322	44	8.14255	2.54761	6.22045	NAC2_1_vs_NAC2_Input_peak_10696	promoter	LOC_Os12g40910	LOC_Os12g40910	--	--	ABA99795.1 hypothetical protein LOC_Os12g40910 [Oryza sativa Japonica Group]
Chr12	25357237	25357748	512	25357476	178	109.061	9.28604	105.885	NAC2_1_vs_NAC2_Input_peak_10697	promoter	LOC_Os12g40950	LOC_Os12g40950	--	--	ABA99800.1 hypothetical protein LOC_Os12g40950 [Oryza sativa Japonica Group]
Chr12	25360655	25361090	436	25360736	56	17.2951	3.81053	15.0615	NAC2_1_vs_NAC2_Input_peak_10698	intron	LOC_Os12g40970	LOC_Os12g40970	--	--	ABA99802.1 transposon protein, putative, CACTA, En/Spm sub-class [Oryza sativa Japonica Group]
Chr12	25363548	25363852	305	25363564	31	4.09161	2.01151	2.56638	NAC2_1_vs_NAC2_Input_peak_10699	promoter	LOC_Os12g40970	LOC_Os12g40970	--	--	ABA99802.1 transposon protein, putative, CACTA, En/Spm sub-class [Oryza sativa Japonica Group]
Chr1	1139456	1140032	577	1139912	43	6.96191	2.34808	5.11692	NAC2_1_vs_NAC2_Input_peak_107	intergenic	--	--	--	--	--
Chr1	11572866	11573127	262	11573001	42	11.3399	3.28287	9.27586	NAC2_1_vs_NAC2_Input_peak_1070	intergenic	--	--	--	--	--
Chr12	25367396	25367838	443	25367603	72	27.2843	4.7462	24.8665	NAC2_1_vs_NAC2_Input_peak_10700	intergenic	--	--	--	--	--
Chr12	25368552	25368983	432	25368876	36	6.07222	2.34525	4.30051	NAC2_1_vs_NAC2_Input_peak_10701	intergenic	--	--	--	--	--
Chr12	25383680	25384068	389	25383846	38	6.63435	2.41153	4.81414	NAC2_1_vs_NAC2_Input_peak_10702	promoter	LOC_Os12g41020	LOC_Os12g41020	--	--	ABA99807.1 retrotransposon protein, putative, unclassified [Oryza sativa Japonica Group]
Chr12	25385679	25385966	288	25385809	58	13.4715	3.06076	11.337	NAC2_1_vs_NAC2_Input_peak_10703	promoter	LOC_Os12g41030	LOC_Os12g41030	--	--	ABA99808.1 AP2 domain containing protein, expressed [Oryza sativa Japonica Group]
Chr12	25397203	25397541	339	25397343	63	27.6821	5.44647	25.2582	NAC2_1_vs_NAC2_Input_peak_10704	intron	LOC_Os12g41040	LOC_Os12g41040	--	--	ABA99809.1 transposon protein, putative, CACTA, En/Spm sub-class [Oryza sativa Japonica Group]
Chr12	25406036	25406664	629	25406448	49	13.7477	3.45848	11.6043	NAC2_1_vs_NAC2_Input_peak_10705	promoter	LOC_Os12g41050	LOC_Os12g41050	--	--	ABA99810.1 hypothetical protein LOC_Os12g41050 [Oryza sativa Japonica Group]
Chr12	25412010	25412425	416	25412319	31	3.75166	1.92904	2.28451	NAC2_1_vs_NAC2_Input_peak_10706	intergenic	--	--	--	--	--
Chr12	25440938	25441251	314	25441125	60	15.6667	3.35143	13.4714	NAC2_1_vs_NAC2_Input_peak_10707	intergenic	--	--	--	--	--
Chr12	25442097	25442563	467	25442290	85	25.7229	3.91551	23.3297	NAC2_1_vs_NAC2_Input_peak_10708	intergenic	--	--	--	--	--
Chr12	25450464	25450782	319	25450514	37	6.07784	2.31942	4.30569	NAC2_1_vs_NAC2_Input_peak_10709	intergenic	--	--	--	--	--
Chr1	11574605	11574944	340	11574674	32	5.6045	2.35347	3.88015	NAC2_1_vs_NAC2_Input_peak_1071	intergenic	--	--	--	--	--
Chr12	25455493	25455867	375	25455689	76	21.017	3.5937	18.7062	NAC2_1_vs_NAC2_Input_peak_10710	intergenic	--	--	--	--	--
Chr12	25477298	25477804	507	25477499	73	24.2368	4.1894	21.8679	NAC2_1_vs_NAC2_Input_peak_10711	intergenic	--	--	--	--	--
Chr12	25481621	25482161	541	25481879	258	197.171	13.6726	193.383	NAC2_1_vs_NAC2_Input_peak_10712	five_prime_UTR	LOC_Os12g41124	LOC_Os12g41124	--	--	KAF2908705.1 hypothetical protein DAI22_12g202800 [Oryza sativa Japonica Group]
Chr12	25482522	25482835	314	25482672	62	17.5297	3.5828	15.2907	NAC2_1_vs_NAC2_Input_peak_10713	three_prime_UTR	LOC_Os12g41124	LOC_Os12g41124	--	--	KAF2908705.1 hypothetical protein DAI22_12g202800 [Oryza sativa Japonica Group]
Chr12	25490630	25491117	488	25491000	42	7.30675	2.43991	5.43761	NAC2_1_vs_NAC2_Input_peak_10714	intron	LOC_Os12g41140	LOC_Os12g41140	--	--	XP_015618655.1 VAN3-binding protein isoform X1 [Oryza sativa Japonica Group]
Chr12	25495558	25495887	330	25495715	41	6.04679	2.21718	4.27783	NAC2_1_vs_NAC2_Input_peak_10715	intergenic	--	--	--	--	--
Chr12	25497898	25498222	325	25498036	51	13.7056	3.36067	11.5631	NAC2_1_vs_NAC2_Input_peak_10716	promoter	LOC_Os12g41150	LOC_Os12g41150	--	--	ABA99820.1 retrotransposon, putative, centromere-specific [Oryza sativa Japonica Group]
Chr12	25509863	25510538	676	25510015	39	5.41791	2.13462	3.71255	NAC2_1_vs_NAC2_Input_peak_10717	intron	LOC_Os12g41170	LOC_Os12g41170	GO:0005622,intracellular anatomical structure; GO:0005623,obsolete cell; GO:0005737,cytoplasm; GO:0005783,endoplasmic reticulum; GO:0012505,endomembrane system; GO:0043226,organelle; GO:0043227,membrane-bounded organelle; GO:0043229,intracellular organelle; GO:0043231,intracellular membrane-bounded organelle; GO:0044424,obsolete intracellular part; GO:0044444,obsolete cytoplasmic part; GO:0044464…	--	XP_015618224.1 protein ROOT HAIR DEFECTIVE 3 homolog 1 [Oryza sativa Japonica Group]
Chr12	25556633	25557027	395	25556872	118	60.2589	6.98771	57.4674	NAC2_1_vs_NAC2_Input_peak_10718	intron	LOC_Os12g41210	LOC_Os12g41210	--	--	XP_015618281.1 protein lin-54 [Oryza sativa Japonica Group]
Chr12	25559447	25560470	1024	25560041	86	29.511	4.39088	27.0594	NAC2_1_vs_NAC2_Input_peak_10719	intron	LOC_Os12g41220	LOC_Os12g41220	--	UBE2V; ubiquitin-conjugating enzyme E2 variant; K10704;	XP_015620277.1 ubiquitin-conjugating enzyme E2 variant 1C [Oryza sativa Japonica Group]
Chr1	11576001	11577233	1233	11576297	255	213.914	16.2266	210.013	NAC2_1_vs_NAC2_Input_peak_1072	intergenic	--	--	--	--	--
Chr12	25563262	25563820	559	25563704	47	7.49312	2.35361	5.61174	NAC2_1_vs_NAC2_Input_peak_10720	intron	LOC_Os12g41230	LOC_Os12g41230	--	--	XP_015620275.1 protein tesmin/TSO1-like CXC 2 [Oryza sativa Japonica Group]
Chr12	25584151	25584395	245	25584197	30	4.23066	2.06874	2.68404	NAC2_1_vs_NAC2_Input_peak_10721	intron	LOC_Os12g41260	LOC_Os12g41260	GO:0003824,catalytic activity; GO:0004672,protein kinase activity; GO:0005622,intracellular anatomical structure; GO:0005623,obsolete cell; GO:0005737,cytoplasm; GO:0006468,protein phosphorylation; GO:0006793,phosphorus metabolic process; GO:0006796,phosphate-containing compound metabolic process; GO:0006807,nitrogen compound metabolic process; GO:0007154,cell communication; GO:0007165,signal tra…	--	XP_015619431.1 serine/threonine-protein kinase STY13 [Oryza sativa Japonica Group]
Chr12	25600031	25600644	614	25600291	214	159.951	12.9607	156.419	NAC2_1_vs_NAC2_Input_peak_10722	cds	LOC_Os12g41280	LOC_Os12g41280	--	--	ABA99836.1 retrotransposon protein, putative, Ty1-copia subclass [Oryza sativa Japonica Group]
Chr12	25607433	25607743	311	25607584	31	10.528	3.75344	8.49218	NAC2_1_vs_NAC2_Input_peak_10723	intron	LOC_Os12g41290	LOC_Os12g41290	GO:0001932,regulation of protein phosphorylation; GO:0001934,positive regulation of protein phosphorylation; GO:0003824,catalytic activity; GO:0004672,protein kinase activity; GO:0004674,protein serine/threonine kinase activity; GO:0005622,intracellular anatomical structure; GO:0005623,obsolete cell; GO:0005737,cytoplasm; GO:0005938,cell cortex; GO:0006468,protein phosphorylation; GO:0006793,phos…	--	BAF30248.2 Os12g0606100 [Oryza sativa Japonica Group]
Chr12	25625583	25625837	255	25625685	38	5.8535	2.24658	4.10318	NAC2_1_vs_NAC2_Input_peak_10724	intron	LOC_Os12g41350	LOC_Os12g41350	GO:0000003,reproduction; GO:0000228,nuclear chromosome; GO:0000280,nuclear division; GO:0003006,developmental process involved in reproduction; GO:0005622,intracellular anatomical structure; GO:0005623,obsolete cell; GO:0005634,nucleus; GO:0005694,chromosome; GO:0006996,organelle organization; GO:0007049,cell cycle; GO:0007059,chromosome segregation; GO:0007127,meiosis I; GO:0007129,homologous ch…	--	ABG22078.1 HORMA domain containing protein, expressed [Oryza sativa Japonica Group]
Chr12	25633914	25634249	336	25634073	38	5.99973	2.27723	4.23474	NAC2_1_vs_NAC2_Input_peak_10725	intron	LOC_Os12g41380	LOC_Os12g41380	--	--	ABA99256.1 Ulp1 protease family, C-terminal catalytic domain containing protein, expressed [Oryza sativa Japonica Group]
Chr12	25636225	25637020	796	25636688	157	100.914	9.87449	97.7973	NAC2_1_vs_NAC2_Input_peak_10726	intron	LOC_Os12g41380	LOC_Os12g41380	--	--	ABA99256.1 Ulp1 protease family, C-terminal catalytic domain containing protein, expressed [Oryza sativa Japonica Group]
Chr12	25638861	25639288	428	25639177	45	8.58853	2.60422	6.6417	NAC2_1_vs_NAC2_Input_peak_10727	intergenic	--	--	--	--	--
Chr12	25640991	25641354	364	25641208	55	14.6952	3.37729	12.5251	NAC2_1_vs_NAC2_Input_peak_10728	promoter	LOC_Os12g41390	LOC_Os12g41390	GO:0000096,sulfur amino acid metabolic process; GO:0000097,sulfur amino acid biosynthetic process; GO:0003824,catalytic activity; GO:0005623,obsolete cell; GO:0005886,plasma membrane; GO:0006082,organic acid metabolic process; GO:0006520,cellular amino acid metabolic process; GO:0006555,methionine metabolic process; GO:0006575,cellular modified amino acid metabolic process; GO:0006790,sulfur comp…	mmuM, BHMT2; homocysteine S-methyltransferase [EC:2.1.1.10]; K00547;	ABA99258.1 Homocysteine S-methyltransferase 3, putative, expressed [Oryza sativa Japonica Group]
Chr12	25649952	25650305	354	25650082	40	5.78906	2.18798	4.04486	NAC2_1_vs_NAC2_Input_peak_10729	intron	LOC_Os12g41400	LOC_Os12g41400	GO:0003676,nucleic acid binding; GO:0003723,RNA binding; GO:0003743,translation initiation factor activity; GO:0003824,catalytic activity; GO:0003924,GTPase activity; GO:0005488,binding; GO:0005622,intracellular anatomical structure; GO:0005623,obsolete cell; GO:0005737,cytoplasm; GO:0005829,cytosol; GO:0005850,eukaryotic translation initiation factor 2 complex; GO:0006412,translation; GO:0006413…	EIF2S3; translation initiation factor 2 subunit 3; K03242;	XP_006663865.2 eukaryotic translation initiation factor 2 subunit gamma-like [Oryza brachyantha]
Chr1	11613214	11613692	479	11613331	35	5.49948	2.24433	3.78506	NAC2_1_vs_NAC2_Input_peak_1073	intergenic	--	--	--	--	--
Chr12	25651848	25652092	245	25651988	39	7.15016	2.49205	5.29172	NAC2_1_vs_NAC2_Input_peak_10730	three_prime_UTR	LOC_Os12g41400	LOC_Os12g41400	GO:0003676,nucleic acid binding; GO:0003723,RNA binding; GO:0003743,translation initiation factor activity; GO:0003824,catalytic activity; GO:0003924,GTPase activity; GO:0005488,binding; GO:0005622,intracellular anatomical structure; GO:0005623,obsolete cell; GO:0005737,cytoplasm; GO:0005829,cytosol; GO:0005850,eukaryotic translation initiation factor 2 complex; GO:0006412,translation; GO:0006413…	EIF2S3; translation initiation factor 2 subunit 3; K03242;	XP_006663865.2 eukaryotic translation initiation factor 2 subunit gamma-like [Oryza brachyantha]
Chr12	25653977	25654587	611	25654310	89	42.3876	6.23337	39.775	NAC2_1_vs_NAC2_Input_peak_10731	promoter	LOC_Os12g41410	LOC_Os12g41410	--	--	ABA99261.1 hypothetical protein LOC_Os12g41410 [Oryza sativa Japonica Group]
Chr12	25660741	25661147	407	25660935	92	41.0345	5.79786	38.4372	NAC2_1_vs_NAC2_Input_peak_10732	promoter	LOC_Os12g41420	LOC_Os12g41420	--	--	ABA99262.1 lectin protein kinase, putative [Oryza sativa Japonica Group]
Chr12	25698408	25699023	616	25698879	54	14.1288	3.31554	11.9738	NAC2_1_vs_NAC2_Input_peak_10733	promoter	LOC_Os12g41490	LOC_Os12g41490	--	--	XP_015620419.1 L-type lectin-domain containing receptor kinase IX.1 [Oryza sativa Japonica Group]
Chr12	25703630	25704561	932	25703872	103	44.9076	5.71392	42.2673	NAC2_1_vs_NAC2_Input_peak_10734	intron	LOC_Os12g41500	LOC_Os12g41500	GO:0000003,reproduction; GO:0003006,developmental process involved in reproduction; GO:0003824,catalytic activity; GO:0004792,thiosulfate sulfurtransferase activity; GO:0005622,intracellular anatomical structure; GO:0005623,obsolete cell; GO:0005737,cytoplasm; GO:0005739,mitochondrion; GO:0005829,cytosol; GO:0007275,multicellular organism development; GO:0009507,chloroplast; GO:0009536,plastid; G…	TST, MPST, sseA; thiosulfate/3-mercaptopyruvate sulfurtransferase [EC:2.8.1.1 2.8.1.2]; K01011;	XP_015620420.1 thiosulfate/3-mercaptopyruvate sulfurtransferase 2 isoform X1 [Oryza sativa Japonica Group]
Chr12	25715725	25716097	373	25715796	50	10.8683	2.87234	8.82144	NAC2_1_vs_NAC2_Input_peak_10735	promoter	LOC_Os12g41520	LOC_Os12g41520	--	--	ABA99274.1 receptor-like protein kinase, putative [Oryza sativa Japonica Group]
Chr12	25717165	25717721	557	25717424	156	93.44	8.88831	90.3782	NAC2_1_vs_NAC2_Input_peak_10736	intergenic	--	--	--	--	--
Chr12	25738784	25739117	334	25738890	38	6.82131	2.45152	4.98708	NAC2_1_vs_NAC2_Input_peak_10737	cds	LOC_Os12g41590	LOC_Os12g41590	GO:0003824,catalytic activity; GO:0008152,metabolic process; GO:0009636,response to toxic substance; GO:0009987,cellular process; GO:0010033,response to organic substance; GO:0016491,oxidoreductase activity; GO:0042221,response to chemical; GO:0050896,response to stimulus; GO:0051716,cellular response to stimulus; GO:0055114,obsolete oxidation-reduction process; GO:0070887,cellular response to ch…	--	XP_015618874.1 uncharacterized protein LOC4352758 [Oryza sativa Japonica Group]
Chr12	25752679	25753108	430	25753097	37	4.18147	1.91786	2.64086	NAC2_1_vs_NAC2_Input_peak_10738	cds	LOC_Os12g41620	LOC_Os12g41620	--	NAN1, UTP17, WDR75; NET1-associated nuclear protein 1 (U3 small nucleolar RNA-associated protein 17); K14552;	XP_015620617.1 WD repeat-containing protein 75 [Oryza sativa Japonica Group]
Chr12	25754955	25755415	461	25755329	40	5.82414	2.19497	4.0771	NAC2_1_vs_NAC2_Input_peak_10739	intron	LOC_Os12g41620	LOC_Os12g41620	--	NAN1, UTP17, WDR75; NET1-associated nuclear protein 1 (U3 small nucleolar RNA-associated protein 17); K14552;	XP_015620617.1 WD repeat-containing protein 75 [Oryza sativa Japonica Group]
Chr1	11617224	11617600	377	11617301	40	7.93984	2.62736	6.03067	NAC2_1_vs_NAC2_Input_peak_1074	promoter	LOC_Os01g20840	LOC_Os01g20840	--	--	XP_015622084.1 uncharacterized protein LOC4327762 [Oryza sativa Japonica Group]
Chr12	25772763	25773099	337	25772864	35	5.83797	2.32056	4.08945	NAC2_1_vs_NAC2_Input_peak_10740	three_prime_UTR	LOC_Os12g41650	LOC_Os12g41650	--	PIF4; phytochrome-interacting factor 4; K16189;	XP_015618078.1 transcription factor PHYTOCHROME INTERACTING FACTOR-LIKE 13-like isoform X2 [Oryza sativa Japonica Group]
Chr12	25787356	25788184	829	25787640	164	99.4765	9.09024	96.3703	NAC2_1_vs_NAC2_Input_peak_10741	intergenic	--	--	--	--	--
Chr12	25791577	25792157	581	25791791	96	40.9909	5.5455	38.3944	NAC2_1_vs_NAC2_Input_peak_10742	intron	LOC_Os12g41670	LOC_Os12g41670	--	--	XP_025877872.1 protein RRNAD1 [Oryza sativa Japonica Group]
Chr12	25794878	25795596	719	25795332	125	65.0636	7.198	62.2297	NAC2_1_vs_NAC2_Input_peak_10743	intron	LOC_Os12g41670	LOC_Os12g41670	--	--	XP_025877872.1 protein RRNAD1 [Oryza sativa Japonica Group]
Chr12	25801480	25801781	302	25801653	51	12.2406	3.08693	10.1441	NAC2_1_vs_NAC2_Input_peak_10744	intron	LOC_Os12g41680	LOC_Os12g41680	GO:0000003,reproduction; GO:0003006,developmental process involved in reproduction; GO:0003700,DNA-binding transcription factor activity; GO:0005622,intracellular anatomical structure; GO:0005623,obsolete cell; GO:0005634,nucleus; GO:0006355,regulation of DNA-templated transcription; GO:0007154,cell communication; GO:0007165,signal transduction; GO:0007275,multicellular organism development; GO:0…	--	XP_015620576.1 NAC domain-containing protein 21/22 isoform X2 [Oryza sativa Japonica Group]
Chr12	25808536	25808863	328	25808648	46	9.0652	2.66488	7.09449	NAC2_1_vs_NAC2_Input_peak_10745	cds	LOC_Os12g41690	LOC_Os12g41690	GO:0005488,binding; GO:0005623,obsolete cell; GO:0005886,plasma membrane; GO:0016020,membrane; GO:0044464,obsolete cell part; GO:0048037,obsolete cofactor binding; GO:0051536,iron-sulfur cluster binding; GO:0051540,metal cluster binding; GO:0071944,cell periphery;	--	ABA99368.1 plant integral membrane protein TIGR01569 containing protein, expressed [Oryza sativa Japonica Group]
Chr12	25824738	25825067	330	25824861	54	11.9529	2.9351	9.86746	NAC2_1_vs_NAC2_Input_peak_10746	promoter	LOC_Os12g41710	LOC_Os12g41710	--	--	ABG22081.1 receptor-like serine/threonine kinase, putative, expressed [Oryza sativa Japonica Group]
Chr12	25844358	25844798	441	25844588	209	174.019	15.7146	170.39	NAC2_1_vs_NAC2_Input_peak_10747	promoter	LOC_Os12g41730	LOC_Os12g41730	--	--	ABA99372.1 retrotransposon protein, putative, Ty3-gypsy subclass [Oryza sativa Japonica Group]
Chr12	25849427	25849873	447	25849747	30	7.40696	2.9038	5.53157	NAC2_1_vs_NAC2_Input_peak_10748	intron	LOC_Os12g41730	LOC_Os12g41730	--	--	ABA99372.1 retrotransposon protein, putative, Ty3-gypsy subclass [Oryza sativa Japonica Group]
Chr12	25872338	25872802	465	25872679	103	47.9383	6.15939	45.2662	NAC2_1_vs_NAC2_Input_peak_10749	intergenic	--	--	--	--	--
Chr1	11622385	11623158	774	11622537	39	4.84331	2.0188	3.20815	NAC2_1_vs_NAC2_Input_peak_1075	intergenic	--	--	--	--	--
Chr12	25878754	25879058	305	25878932	53	8.90267	2.45858	6.94167	NAC2_1_vs_NAC2_Input_peak_10750	promoter	LOC_Os12g41770	LOC_Os12g41770	--	--	ABA99376.1 hypothetical protein LOC_Os12g41770 [Oryza sativa Japonica Group]
Chr12	25889988	25890271	284	25890187	36	4.63854	2.03284	3.0308	NAC2_1_vs_NAC2_Input_peak_10751	cds	LOC_Os12g41800	LOC_Os12g41800	--	VTC2_5; GDP-L-galactose phosphorylase [EC:2.7.7.69]; K14190;	XP_015620659.1 GDP-L-galactose phosphorylase 2 [Oryza sativa Japonica Group]
Chr12	25894944	25895913	970	25895828	40	7.4989	2.53519	5.61658	NAC2_1_vs_NAC2_Input_peak_10752	cds	LOC_Os12g41810	LOC_Os12g41810	GO:0005622,intracellular anatomical structure; GO:0005623,obsolete cell; GO:0005737,cytoplasm; GO:0005739,mitochondrion; GO:0043226,organelle; GO:0043227,membrane-bounded organelle; GO:0043229,intracellular organelle; GO:0043231,intracellular membrane-bounded organelle; GO:0044424,obsolete intracellular part; GO:0044444,obsolete cytoplasmic part; GO:0044464,obsolete cell part;	MYH9s; myosin heavy chain 9/10/11/14; K10352;	XP_015618515.1 WPP domain-associated protein [Oryza sativa Japonica Group]
Chr12	25904946	25905427	482	25905148	104	42.3	5.29934	39.6883	NAC2_1_vs_NAC2_Input_peak_10753	intron	LOC_Os12g41820	LOC_Os12g41820	--	--	XP_015620360.1 uncharacterized protein LOC4352775 [Oryza sativa Japonica Group]
Chr12	25912392	25912864	473	25912486	37	5.60342	2.21762	3.87916	NAC2_1_vs_NAC2_Input_peak_10754	intron	LOC_Os12g41830	LOC_Os12g41830	--	--	ABA99383.1 modification methylase, HemK family protein, expressed [Oryza sativa Japonica Group]
Chr12	25913220	25913550	331	25913473	39	4.84331	2.0188	3.20815	NAC2_1_vs_NAC2_Input_peak_10755	intron	LOC_Os12g41830	LOC_Os12g41830	--	--	ABA99383.1 modification methylase, HemK family protein, expressed [Oryza sativa Japonica Group]
Chr12	25926395	25926676	282	25926403	30	3.49801	1.88608	2.07999	NAC2_1_vs_NAC2_Input_peak_10756	intron	LOC_Os12g41860	LOC_Os12g41860	--	--	XP_015620816.1 homeobox-leucine zipper protein HOX33 [Oryza sativa Japonica Group]
Chr12	25950347	25950765	419	25950582	56	14.0578	3.22697	11.9053	NAC2_1_vs_NAC2_Input_peak_10757	promoter	LOC_Os12g41870	LOC_Os12g41870	--	--	ABA99387.1 transposon protein, putative, Mutator sub-class [Oryza sativa Japonica Group]
Chr12	25952241	25952519	279	25952473	43	4.61111	1.9098	3.00633	NAC2_1_vs_NAC2_Input_peak_10758	promoter	LOC_Os12g41870	LOC_Os12g41870	--	--	ABA99387.1 transposon protein, putative, Mutator sub-class [Oryza sativa Japonica Group]
Chr12	25955113	25955411	299	25955265	51	10.3192	2.74509	8.29373	NAC2_1_vs_NAC2_Input_peak_10759	intron	LOC_Os12g41880	LOC_Os12g41880	GO:0003700,DNA-binding transcription factor activity; GO:0005622,intracellular anatomical structure; GO:0005623,obsolete cell; GO:0005634,nucleus; GO:0006355,regulation of DNA-templated transcription; GO:0009889,regulation of biosynthetic process; GO:0009890,negative regulation of biosynthetic process; GO:0009892,negative regulation of metabolic process; GO:0010468,regulation of gene expression; …	NFYA, HAP2; nuclear transcription factor Y, alpha; K08064;	KAF2908809.1 hypothetical protein DAI22_12g209800 [Oryza sativa Japonica Group]
Chr1	11625490	11625805	316	11625666	39	6.91906	2.44346	5.0771	NAC2_1_vs_NAC2_Input_peak_1076	cds	LOC_Os01g20860	LOC_Os01g20860	--	PLD1_2; phospholipase D1/2 [EC:3.1.4.4]; K01115;	XP_015622123.1 phospholipase D zeta 1 [Oryza sativa Japonica Group]
Chr12	25976432	25977019	588	25976670	158	97.4295	9.28407	94.338	NAC2_1_vs_NAC2_Input_peak_10760	promoter	LOC_Os12g41900	LOC_Os12g41900	GO:0000003,reproduction; GO:0003006,developmental process involved in reproduction; GO:0005622,intracellular anatomical structure; GO:0005623,obsolete cell; GO:0005634,nucleus; GO:0005737,cytoplasm; GO:0006325,chromatin organization; GO:0006479,protein methylation; GO:0006807,nitrogen compound metabolic process; GO:0006996,organelle organization; GO:0007275,multicellular organism development; GO:…	SETD1, SET1; [histone H3]-lysine4 N-trimethyltransferase SETD1 [EC:2.1.1.354]; K11422;	XP_025877546.1 histone-lysine N-methyltransferase ATXR7 isoform X1 [Oryza sativa Japonica Group]
Chr12	25994775	25995020	246	25994829	44	8.79365	2.67348	6.83706	NAC2_1_vs_NAC2_Input_peak_10761	intergenic	--	--	--	--	--
Chr12	26031219	26031692	474	26031615	52	11.9553	3.00051	9.86924	NAC2_1_vs_NAC2_Input_peak_10762	intergenic	--	--	--	--	--
Chr12	26032165	26032486	322	26032314	58	18.9976	4.02953	16.7273	NAC2_1_vs_NAC2_Input_peak_10763	intergenic	--	--	--	--	--
Chr12	26050850	26051156	307	26050863	35	5.49285	2.24285	3.77899	NAC2_1_vs_NAC2_Input_peak_10764	intergenic	--	--	--	--	--
Chr12	26051958	26052813	856	26052218	69	23.2448	4.21977	20.8932	NAC2_1_vs_NAC2_Input_peak_10765	intergenic	--	--	--	--	--
Chr12	26053597	26054479	883	26053758	52	14.5368	3.47568	12.3718	NAC2_1_vs_NAC2_Input_peak_10766	promoter	LOC_Os12g42020	LOC_Os12g42020	GO:0000003,reproduction; GO:0000902,cell morphogenesis; GO:0000904,cell morphogenesis involved in differentiation; GO:0003006,developmental process involved in reproduction; GO:0003824,catalytic activity; GO:0004672,protein kinase activity; GO:0004674,protein serine/threonine kinase activity; GO:0005622,intracellular anatomical structure; GO:0005623,obsolete cell; GO:0005634,nucleus; GO:0005737,c…	--	XP_015619092.1 protein kinase PINOID [Oryza sativa Japonica Group]
Chr12	26057334	26057835	502	26057805	27	4.01745	2.08928	2.50515	NAC2_1_vs_NAC2_Input_peak_10767	intergenic	--	--	--	--	--
Chr12	26068793	26069154	362	26069008	51	11.2425	2.90706	9.18025	NAC2_1_vs_NAC2_Input_peak_10768	intergenic	--	--	--	--	--
Chr12	26071021	26071595	575	26071161	29	4.67228	2.20808	3.05893	NAC2_1_vs_NAC2_Input_peak_10769	intergenic	--	--	--	--	--
Chr1	11626321	11626953	633	11626624	184	121.382	10.4193	118.12	NAC2_1_vs_NAC2_Input_peak_1077	cds	LOC_Os01g20860	LOC_Os01g20860	--	PLD1_2; phospholipase D1/2 [EC:3.1.4.4]; K01115;	XP_015622123.1 phospholipase D zeta 1 [Oryza sativa Japonica Group]
Chr12	26077848	26078210	363	26077902	37	4.99116	2.08778	3.33577	NAC2_1_vs_NAC2_Input_peak_10770	intergenic	--	--	--	--	--
Chr12	26082000	26082777	778	26082473	314	257.241	15.7513	253.03	NAC2_1_vs_NAC2_Input_peak_10771	intron	LOC_Os12g42044	LOC_Os12g42044	--	--	KAF2908838.1 hypothetical protein DAI22_12g211400 [Oryza sativa Japonica Group]
Chr12	26098698	26099190	493	26098760	37	5.23909	2.14018	3.55441	NAC2_1_vs_NAC2_Input_peak_10772	promoter	LOC_Os12g42064	LOC_Os12g42064	--	--	KAB8118216.1 hypothetical protein EE612_060940 [Oryza sativa]
Chr12	26099784	26100231	448	26100011	47	9.54085	2.72362	7.54702	NAC2_1_vs_NAC2_Input_peak_10773	promoter	LOC_Os12g42064	LOC_Os12g42064	--	--	KAB8118216.1 hypothetical protein EE612_060940 [Oryza sativa]
Chr12	26101618	26101906	289	26101800	58	15.7662	3.44503	13.5685	NAC2_1_vs_NAC2_Input_peak_10774	intron	LOC_Os12g42090	LOC_Os12g42090	GO:0003824,catalytic activity; GO:0005622,intracellular anatomical structure; GO:0005623,obsolete cell; GO:0005737,cytoplasm; GO:0006732,obsolete coenzyme metabolic process; GO:0006766,vitamin metabolic process; GO:0006775,fat-soluble vitamin metabolic process; GO:0008152,metabolic process; GO:0008168,methyltransferase activity; GO:0008757,S-adenosylmethionine-dependent methyltransferase activity…	VTE3, APG1; MPBQ/MSBQ methyltransferase [EC:2.1.1.295]; K12502;	XP_040385272.1 2-methyl-6-phytyl-1,4-hydroquinone methyltransferase 2, chloroplastic [Oryza brachyantha]
Chr12	26106148	26106584	437	26106404	87	30.7388	4.51962	28.2703	NAC2_1_vs_NAC2_Input_peak_10775	intron	LOC_Os12g42100	LOC_Os12g42100	--	--	XP_015619531.1 putative hydrolase C777.06c [Oryza sativa Japonica Group]
Chr12	26111608	26111873	266	26111689	48	9.53125	2.69213	7.53802	NAC2_1_vs_NAC2_Input_peak_10776	intron	LOC_Os12g42110	LOC_Os12g42110	--	--	XP_025878082.1 putative hydrolase C777.06c isoform X2 [Oryza sativa Japonica Group]
Chr12	26112467	26113028	562	26112739	79	30.9685	4.96291	28.4967	NAC2_1_vs_NAC2_Input_peak_10777	intron	LOC_Os12g42110	LOC_Os12g42110	--	--	XP_025878082.1 putative hydrolase C777.06c isoform X2 [Oryza sativa Japonica Group]
Chr12	26144326	26144746	421	26144550	149	102.207	10.8715	99.0817	NAC2_1_vs_NAC2_Input_peak_10778	intergenic	--	--	--	--	--
Chr12	26157076	26157546	471	26157288	35	5.97978	2.3527	4.21732	NAC2_1_vs_NAC2_Input_peak_10779	intron	LOC_Os12g42190	LOC_Os12g42190	--	--	Q2QM59.1 RecName: Full=Transcription factor PCF8 [Oryza sativa Japonica Group]
Chr1	11627910	11628185	276	11628013	35	4.57068	2.03808	2.97237	NAC2_1_vs_NAC2_Input_peak_1078	cds	LOC_Os01g20860	LOC_Os01g20860	--	PLD1_2; phospholipase D1/2 [EC:3.1.4.4]; K01115;	XP_015622123.1 phospholipase D zeta 1 [Oryza sativa Japonica Group]
Chr12	26175912	26176175	264	26175993	34	4.24702	1.98597	2.6964	NAC2_1_vs_NAC2_Input_peak_10780	intron	LOC_Os12g42200	LOC_Os12g42200	GO:0005622,intracellular anatomical structure; GO:0005623,obsolete cell; GO:0005737,cytoplasm; GO:0005768,endosome; GO:0005770,late endosome; GO:0006810,transport; GO:0006811,ion transport; GO:0006812,cation transport; GO:0006885,regulation of pH; GO:0012505,endomembrane system; GO:0031410,cytoplasmic vesicle; GO:0031982,vesicle; GO:0042592,homeostatic process; GO:0043226,organelle; GO:0043227,me…	--	XP_015620052.1 cation/H(+) antiporter 19 [Oryza sativa Japonica Group]
Chr12	26179409	26179695	287	26179529	41	8.6031	2.73303	6.65569	NAC2_1_vs_NAC2_Input_peak_10781	promoter	LOC_Os12g42210	LOC_Os12g42210	GO:0005622,intracellular anatomical structure; GO:0005623,obsolete cell; GO:0005737,cytoplasm; GO:0006091,generation of precursor metabolites and energy; GO:0006807,nitrogen compound metabolic process; GO:0008152,metabolic process; GO:0009507,chloroplast; GO:0009534,chloroplast thylakoid; GO:0009536,plastid; GO:0009543,chloroplast thylakoid lumen; GO:0009579,thylakoid; GO:0009765,photosynthesis, …	--	XP_015620053.1 protease Do-like 5, chloroplastic [Oryza sativa Japonica Group]
Chr12	26188556	26188904	349	26188678	57	18.3595	3.96123	16.1027	NAC2_1_vs_NAC2_Input_peak_10782	intergenic	--	--	--	--	--
Chr12	26210065	26210671	607	26210561	42	7.49496	2.477	5.61331	NAC2_1_vs_NAC2_Input_peak_10783	intergenic	--	--	--	--	--
Chr12	26218468	26218994	527	26218720	188	110.903	8.82089	107.715	NAC2_1_vs_NAC2_Input_peak_10784	cds	LOC_Os12g42260	LOC_Os12g42260	GO:0000003,reproduction; GO:0001541,ovarian follicle development; GO:0002253,activation of immune response; GO:0002376,immune system process; GO:0002429,immune response-activating cell surface receptor signaling pathway; GO:0002682,regulation of immune system process; GO:0002684,positive regulation of immune system process; GO:0002757,immune response-activating signal transduction; GO:0002764,imm…	EIF2B4; translation initiation factor eIF-2B subunit delta; K03680;	XP_015620091.1 translation initiation factor eIF-2B subunit delta isoform X1 [Oryza sativa Japonica Group]
Chr12	26219536	26219806	271	26219692	39	5.12319	2.07509	3.45154	NAC2_1_vs_NAC2_Input_peak_10785	cds	LOC_Os12g42260	LOC_Os12g42260	GO:0000003,reproduction; GO:0001541,ovarian follicle development; GO:0002253,activation of immune response; GO:0002376,immune system process; GO:0002429,immune response-activating cell surface receptor signaling pathway; GO:0002682,regulation of immune system process; GO:0002684,positive regulation of immune system process; GO:0002757,immune response-activating signal transduction; GO:0002764,imm…	EIF2B4; translation initiation factor eIF-2B subunit delta; K03680;	XP_015620091.1 translation initiation factor eIF-2B subunit delta isoform X1 [Oryza sativa Japonica Group]
Chr12	26220681	26220980	300	26220862	45	7.74041	2.44538	5.843	NAC2_1_vs_NAC2_Input_peak_10786	intron	LOC_Os12g42260	LOC_Os12g42260	GO:0000003,reproduction; GO:0001541,ovarian follicle development; GO:0002253,activation of immune response; GO:0002376,immune system process; GO:0002429,immune response-activating cell surface receptor signaling pathway; GO:0002682,regulation of immune system process; GO:0002684,positive regulation of immune system process; GO:0002757,immune response-activating signal transduction; GO:0002764,imm…	EIF2B4; translation initiation factor eIF-2B subunit delta; K03680;	XP_015620091.1 translation initiation factor eIF-2B subunit delta isoform X1 [Oryza sativa Japonica Group]
Chr12	26235912	26236211	300	26236032	57	18.2846	3.94701	16.0295	NAC2_1_vs_NAC2_Input_peak_10787	intergenic	--	--	--	--	--
Chr12	26261599	26262056	458	26261965	31	4.44855	2.09853	2.86737	NAC2_1_vs_NAC2_Input_peak_10788	intergenic	--	--	--	--	--
Chr12	26267018	26267277	260	26267152	40	8.68097	2.78512	6.72968	NAC2_1_vs_NAC2_Input_peak_10789	promoter	LOC_Os12g42280	LOC_Os12g42280	--	NCED; 9-cis-epoxycarotenoid dioxygenase [EC:1.13.11.51]; K09840;	XP_015618707.1 9-cis-epoxycarotenoid dioxygenase NCED5, chloroplastic-like [Oryza sativa Japonica Group]
Chr1	11644494	11645229	736	11644924	220	155	11.7484	151.502	NAC2_1_vs_NAC2_Input_peak_1079	intergenic	--	--	--	--	--
Chr12	26273615	26273943	329	26273794	48	8.694	2.54199	6.74161	NAC2_1_vs_NAC2_Input_peak_10790	intergenic	--	--	--	--	--
Chr12	26275341	26275629	289	26275617	28	3.34927	1.88709	1.96046	NAC2_1_vs_NAC2_Input_peak_10791	intergenic	--	--	--	--	--
Chr12	26286505	26287933	1429	26287527	86	36.0795	5.37956	33.5411	NAC2_1_vs_NAC2_Input_peak_10792	intergenic	--	--	--	--	--
Chr12	26288552	26289014	463	26288760	169	98.5974	8.61434	95.4972	NAC2_1_vs_NAC2_Input_peak_10793	intergenic	--	--	--	--	--
Chr12	26292801	26293121	321	26293051	30	4.08062	2.03119	2.55932	NAC2_1_vs_NAC2_Input_peak_10794	intergenic	--	--	--	--	--
Chr12	26296295	26296544	250	26296428	39	4.32474	1.9149	2.76221	NAC2_1_vs_NAC2_Input_peak_10795	promoter	LOC_Os12g42284	LOC_Os12g42284	--	--	ABG22087.1 hypothetical protein LOC_Os12g42284 [Oryza sativa Japonica Group]
Chr12	26297436	26298154	719	26297943	42	8.07329	2.59215	6.15574	NAC2_1_vs_NAC2_Input_peak_10796	promoter	LOC_Os12g42290	LOC_Os12g42290	--	--	ABA99871.1 hypothetical protein LOC_Os12g42290 [Oryza sativa Japonica Group]
Chr12	26300956	26301236	281	26301092	42	6.91089	2.36248	5.06982	NAC2_1_vs_NAC2_Input_peak_10797	intron	LOC_Os12g42300	LOC_Os12g42300	GO:0005215,transporter activity; GO:0005622,intracellular anatomical structure; GO:0005623,obsolete cell; GO:0005737,cytoplasm; GO:0006810,transport; GO:0006811,ion transport; GO:0006812,cation transport; GO:0006996,organelle organization; GO:0008324,cation transmembrane transporter activity; GO:0009314,response to radiation; GO:0009416,response to light stimulus; GO:0009507,chloroplast; GO:00095…	--	XP_015618111.1 LOW QUALITY PROTEIN: K(+) efflux antiporter 3, chloroplastic [Oryza sativa Japonica Group]
Chr12	26304473	26304774	302	26304679	43	9.21005	2.78895	7.23203	NAC2_1_vs_NAC2_Input_peak_10798	intron	LOC_Os12g42300	LOC_Os12g42300	GO:0005215,transporter activity; GO:0005622,intracellular anatomical structure; GO:0005623,obsolete cell; GO:0005737,cytoplasm; GO:0006810,transport; GO:0006811,ion transport; GO:0006812,cation transport; GO:0006996,organelle organization; GO:0008324,cation transmembrane transporter activity; GO:0009314,response to radiation; GO:0009416,response to light stimulus; GO:0009507,chloroplast; GO:00095…	--	XP_015618111.1 LOW QUALITY PROTEIN: K(+) efflux antiporter 3, chloroplastic [Oryza sativa Japonica Group]
Chr12	26306465	26306823	359	26306735	41	8.17713	2.64449	6.25362	NAC2_1_vs_NAC2_Input_peak_10799	three_prime_UTR	LOC_Os12g42310	LOC_Os12g42310	GO:0005622,intracellular anatomical structure; GO:0005623,obsolete cell; GO:0005737,cytoplasm; GO:0005829,cytosol; GO:0005886,plasma membrane; GO:0016020,membrane; GO:0044424,obsolete intracellular part; GO:0044444,obsolete cytoplasmic part; GO:0044464,obsolete cell part; GO:0071944,cell periphery;	--	KAF0914713.1 hypothetical protein E2562_031217 [Oryza meyeriana var. granulata]
Chr1	1145207	1145713	507	1145486	122	56.4232	6.2078	53.6679	NAC2_1_vs_NAC2_Input_peak_108	promoter	LOC_Os01g03010	LOC_Os01g03010	--	--	BAD52585.1 hypothetical protein [Oryza sativa Japonica Group]
Chr1	11648327	11648831	505	11648553	243	191.486	14.3835	187.735	NAC2_1_vs_NAC2_Input_peak_1080	intergenic	--	--	--	--	--
Chr12	26309014	26309331	318	26309219	33	5.04643	2.19176	3.38475	NAC2_1_vs_NAC2_Input_peak_10800	cds	LOC_Os12g42310	LOC_Os12g42310	GO:0005622,intracellular anatomical structure; GO:0005623,obsolete cell; GO:0005737,cytoplasm; GO:0005829,cytosol; GO:0005886,plasma membrane; GO:0016020,membrane; GO:0044424,obsolete intracellular part; GO:0044444,obsolete cytoplasmic part; GO:0044464,obsolete cell part; GO:0071944,cell periphery;	--	KAF0914713.1 hypothetical protein E2562_031217 [Oryza meyeriana var. granulata]
Chr12	26310757	26311048	292	26310817	34	4.50307	2.04366	2.91474	NAC2_1_vs_NAC2_Input_peak_10801	intron	LOC_Os12g42310	LOC_Os12g42310	GO:0005622,intracellular anatomical structure; GO:0005623,obsolete cell; GO:0005737,cytoplasm; GO:0005829,cytosol; GO:0005886,plasma membrane; GO:0016020,membrane; GO:0044424,obsolete intracellular part; GO:0044444,obsolete cytoplasmic part; GO:0044464,obsolete cell part; GO:0071944,cell periphery;	--	KAF0914713.1 hypothetical protein E2562_031217 [Oryza meyeriana var. granulata]
Chr12	26344862	26345246	385	26344970	39	6.62477	2.38203	4.80582	NAC2_1_vs_NAC2_Input_peak_10802	cds	LOC_Os12g42390	LOC_Os12g42390	--	--	ABA99881.1 expressed protein [Oryza sativa Japonica Group]
Chr12	26353412	26354038	627	26353510	48	11.3076	3.02247	9.244	NAC2_1_vs_NAC2_Input_peak_10803	intergenic	--	--	--	--	--
Chr12	26400203	26400582	380	26400277	39	6.76529	2.4113	4.93533	NAC2_1_vs_NAC2_Input_peak_10804	intergenic	--	--	--	--	--
Chr12	26428305	26428773	469	26428387	47	7.52124	2.35857	5.63763	NAC2_1_vs_NAC2_Input_peak_10805	intron	LOC_Os12g42550	LOC_Os12g42550	GO:0000166,nucleotide binding; GO:0003676,nucleic acid binding; GO:0003677,DNA binding; GO:0005488,binding; GO:0005622,intracellular anatomical structure; GO:0005623,obsolete cell; GO:0005634,nucleus; GO:0005737,cytoplasm; GO:0005829,cytosol; GO:0008327,methyl-CpG binding; GO:0036094,small molecule binding; GO:0043226,organelle; GO:0043227,membrane-bounded organelle; GO:0043229,intracellular orga…	--	XP_015619885.1 methyl-CpG-binding domain-containing protein 11 isoform X1 [Oryza sativa Japonica Group]
Chr12	26431604	26432109	506	26431847	97	45.7359	6.21695	43.0868	NAC2_1_vs_NAC2_Input_peak_10806	intron	LOC_Os12g42560	LOC_Os12g42560	--	--	ABA99898.1 hypothetical protein LOC_Os12g42560 [Oryza sativa Japonica Group]
Chr12	26439977	26440323	347	26440201	40	6.45333	2.32115	4.64788	NAC2_1_vs_NAC2_Input_peak_10807	intergenic	--	--	--	--	--
Chr12	26443397	26443926	530	26443612	72	28.0166	4.87448	25.5875	NAC2_1_vs_NAC2_Input_peak_10808	intergenic	--	--	--	--	--
Chr12	26456729	26457163	435	26456944	37	9.41416	3.07785	7.42891	NAC2_1_vs_NAC2_Input_peak_10809	cds	LOC_Os12g42600	LOC_Os12g42600	--	USP15; ubiquitin carboxyl-terminal hydrolase 15 [EC:3.4.19.12]; K21343;	ABA99902.2 Ubiquitin carboxyl-terminal hydrolase family protein, expressed [Oryza sativa Japonica Group]
Chr1	11650011	11650414	404	11650193	79	28.2504	4.52908	25.8175	NAC2_1_vs_NAC2_Input_peak_1081	intergenic	--	--	--	--	--
Chr12	26468670	26469263	594	26468755	29	5.11057	2.32313	3.44112	NAC2_1_vs_NAC2_Input_peak_10810	intergenic	--	--	--	--	--
Chr12	26476619	26477364	746	26476889	75	30.9704	5.20935	28.4987	NAC2_1_vs_NAC2_Input_peak_10811	promoter	LOC_Os12g42610	LOC_Os12g42610	--	--	KAF0911263.1 hypothetical protein E2562_008022 [Oryza meyeriana var. granulata]
Chr12	26480520	26480940	421	26480659	46	10.442	2.92816	8.41299	NAC2_1_vs_NAC2_Input_peak_10812	intron	LOC_Os12g42610	LOC_Os12g42610	--	--	KAF0911263.1 hypothetical protein E2562_008022 [Oryza meyeriana var. granulata]
Chr12	26498658	26499068	411	26498670	31	4.3385	2.07164	2.77484	NAC2_1_vs_NAC2_Input_peak_10813	cds	LOC_Os12g42630	LOC_Os12g42630	--	--	ABA99905.1 transposon protein, putative, Mutator sub-class, expressed [Oryza sativa Japonica Group]
Chr12	26512026	26512289	264	26512119	34	3.72065	1.86779	2.26026	NAC2_1_vs_NAC2_Input_peak_10814	intron	LOC_Os12g42660	LOC_Os12g42660	GO:0000902,cell morphogenesis; GO:0003824,catalytic activity; GO:0004672,protein kinase activity; GO:0004674,protein serine/threonine kinase activity; GO:0005622,intracellular anatomical structure; GO:0005623,obsolete cell; GO:0006468,protein phosphorylation; GO:0006793,phosphorus metabolic process; GO:0006796,phosphate-containing compound metabolic process; GO:0006807,nitrogen compound metabolic…	--	XP_015619075.1 probable serine/threonine protein kinase IRE [Oryza sativa Japonica Group]
Chr12	26538417	26538816	400	26538605	57	17.5209	3.80358	15.2821	NAC2_1_vs_NAC2_Input_peak_10815	intron	LOC_Os12g42710	LOC_Os12g42710	--	--	ABA99913.1 retrotransposon protein, putative, Ty3-gypsy subclass [Oryza sativa Japonica Group]
Chr12	26547355	26547924	570	26547699	35	6.57968	2.49011	4.76418	NAC2_1_vs_NAC2_Input_peak_10816	intron	LOC_Os12g42720	LOC_Os12g42720	--	--	ABA99914.1 retrotransposon protein, putative, Ty3-gypsy subclass [Oryza sativa Japonica Group]
Chr12	26550382	26550820	439	26550590	48	13.1747	3.38931	11.0478	NAC2_1_vs_NAC2_Input_peak_10817	intron	LOC_Os12g42730	LOC_Os12g42730	GO:0000338,protein deneddylation; GO:0005622,intracellular anatomical structure; GO:0005623,obsolete cell; GO:0005634,nucleus; GO:0006508,proteolysis; GO:0006511,ubiquitin-dependent protein catabolic process; GO:0006807,nitrogen compound metabolic process; GO:0007275,multicellular organism development; GO:0008152,metabolic process; GO:0009056,catabolic process; GO:0009057,macromolecule catabolic …	--	ABA99915.1 Mov34/MPN/PAD-1 family protein, expressed [Oryza sativa Japonica Group]
Chr12	26553862	26554476	615	26554154	35	5.41775	2.22602	3.71255	NAC2_1_vs_NAC2_Input_peak_10818	intron	LOC_Os12g42730	LOC_Os12g42730	GO:0000338,protein deneddylation; GO:0005622,intracellular anatomical structure; GO:0005623,obsolete cell; GO:0005634,nucleus; GO:0006508,proteolysis; GO:0006511,ubiquitin-dependent protein catabolic process; GO:0006807,nitrogen compound metabolic process; GO:0007275,multicellular organism development; GO:0008152,metabolic process; GO:0009056,catabolic process; GO:0009057,macromolecule catabolic …	--	ABA99915.1 Mov34/MPN/PAD-1 family protein, expressed [Oryza sativa Japonica Group]
Chr12	26570534	26570978	445	26570813	51	10.7705	2.82375	8.72649	NAC2_1_vs_NAC2_Input_peak_10819	intergenic	--	--	--	--	--
Chr1	11653143	11653416	274	11653307	52	12.0574	3.01863	9.96518	NAC2_1_vs_NAC2_Input_peak_1082	promoter	LOC_Os01g20880	LOC_Os01g20880	--	PTI1; pto-interacting protein 1 [EC:2.7.11.1]; K13436; IRAK4; interleukin-1 receptor-associated kinase 4 [EC:2.7.11.1]; K04733;	EAZ11613.1 hypothetical protein OsJ_01477 [Oryza sativa Japonica Group]
Chr12	26578644	26579033	390	26578669	35	4.80439	2.08965	3.17406	NAC2_1_vs_NAC2_Input_peak_10820	cds	LOC_Os12g42760	LOC_Os12g42760	GO:0000003,reproduction; GO:0000228,nuclear chromosome; GO:0000280,nuclear division; GO:0000706,meiotic DNA double-strand break processing; GO:0000729,DNA double-strand break processing; GO:0003676,nucleic acid binding; GO:0003677,DNA binding; GO:0003824,catalytic activity; GO:0003916,DNA topoisomerase activity; GO:0003918,DNA topoisomerase type II (double strand cut, ATP-hydrolyzing) activity; G…	SPO11; meiotic recombination protein SPO11; K10878;	ACZ58078.2 topoisomerase 6 subunit A [Oryza sativa Japonica Group]
Chr12	26603563	26603901	339	26603707	42	9.42721	2.86955	7.44155	NAC2_1_vs_NAC2_Input_peak_10821	intron	LOC_Os12g42810	LOC_Os12g42810	GO:0000338,protein deneddylation; GO:0005622,intracellular anatomical structure; GO:0005623,obsolete cell; GO:0005634,nucleus; GO:0006508,proteolysis; GO:0006511,ubiquitin-dependent protein catabolic process; GO:0006807,nitrogen compound metabolic process; GO:0007275,multicellular organism development; GO:0008152,metabolic process; GO:0009056,catabolic process; GO:0009057,macromolecule catabolic …	--	XP_015618812.1 uncharacterized protein LOC4352827 isoform X1 [Oryza sativa Japonica Group]
Chr12	26608933	26609346	414	26609158	103	52.5083	6.87973	49.7902	NAC2_1_vs_NAC2_Input_peak_10822	promoter	LOC_Os12g42820	LOC_Os12g42820	--	--	ABA99418.1 hypothetical protein LOC_Os12g42820 [Oryza sativa Japonica Group]
Chr12	26612970	26613397	428	26613158	119	64.8375	7.60623	62.0054	NAC2_1_vs_NAC2_Input_peak_10823	promoter	LOC_Os12g42830	LOC_Os12g42830	--	--	XP_025877853.1 protein AMEIOTIC 1 homolog isoform X1 [Oryza sativa Japonica Group]
Chr12	26625100	26625388	289	26625300	35	4.66161	2.05812	3.051	NAC2_1_vs_NAC2_Input_peak_10824	intron	LOC_Os12g42850	LOC_Os12g42850	GO:0000325,plant-type vacuole; GO:0005622,intracellular anatomical structure; GO:0005623,obsolete cell; GO:0005634,nucleus; GO:0005635,nuclear envelope; GO:0005737,cytoplasm; GO:0005773,vacuole; GO:0005774,vacuolar membrane; GO:0005783,endoplasmic reticulum; GO:0009705,plant-type vacuole membrane; GO:0012505,endomembrane system; GO:0016020,membrane; GO:0031090,organelle membrane; GO:0031967,organ…	SLC7A1, ATRC1; solute carrier family 7 (cationic amino acid transporter), member 1; K13863;	ABA99423.1 amino acid permease family protein, putative, expressed [Oryza sativa Japonica Group]
Chr12	26628367	26628832	466	26628614	111	54.4799	6.61253	51.7427	NAC2_1_vs_NAC2_Input_peak_10825	intergenic	--	--	--	--	--
Chr12	26629859	26630237	379	26630009	55	11.022	2.75166	8.96645	NAC2_1_vs_NAC2_Input_peak_10826	three_prime_UTR	LOC_Os12g42860	LOC_Os12g42860	GO:0008152,metabolic process; GO:0055114,obsolete oxidation-reduction process;	ADO; cysteamine dioxygenase [EC:1.13.11.19]; K10712;	KAF2908917.1 hypothetical protein DAI22_12g217300 [Oryza sativa Japonica Group]
Chr12	26647296	26647743	448	26647662	30	4.40098	2.1115	2.8271	NAC2_1_vs_NAC2_Input_peak_10827	intron	LOC_Os12g42876	LOC_Os12g42876	GO:0000096,sulfur amino acid metabolic process; GO:0000097,sulfur amino acid biosynthetic process; GO:0003824,catalytic activity; GO:0003871,5-methyltetrahydropteroyltriglutamate-homocysteine S-methyltransferase activity; GO:0005576,extracellular region; GO:0005622,intracellular anatomical structure; GO:0005623,obsolete cell; GO:0005737,cytoplasm; GO:0005829,cytosol; GO:0006082,organic acid metab…	metE; 5-methyltetrahydropteroyltriglutamate--homocysteine methyltransferase [EC:2.1.1.14]; K00549;	KAB8118282.1 hypothetical protein EE612_061041 [Oryza sativa]
Chr12	26658843	26659309	467	26659080	114	53.7777	6.31827	51.047	NAC2_1_vs_NAC2_Input_peak_10828	intron	LOC_Os12g42884	LOC_Os12g42884	GO:0000096,sulfur amino acid metabolic process; GO:0000097,sulfur amino acid biosynthetic process; GO:0003824,catalytic activity; GO:0003871,5-methyltetrahydropteroyltriglutamate-homocysteine S-methyltransferase activity; GO:0005576,extracellular region; GO:0005622,intracellular anatomical structure; GO:0005623,obsolete cell; GO:0005737,cytoplasm; GO:0005829,cytosol; GO:0006082,organic acid metab…	metE; 5-methyltetrahydropteroyltriglutamate--homocysteine methyltransferase [EC:2.1.1.14]; K00549;	ABG22095.1 5-methyltetrahydropteroyltriglutamate-homocysteine methyltransferase, putative, expressed [Oryza sativa Japonica Group]
Chr12	26667885	26668670	786	26668394	214	166.959	13.9785	163.379	NAC2_1_vs_NAC2_Input_peak_10829	promoter	LOC_Os12g42910	LOC_Os12g42910	--	--	XP_015618798.1 cation/calcium exchanger 1 [Oryza sativa Japonica Group]
Chr1	11698161	11698514	354	11698271	36	4.63854	2.03284	3.0308	NAC2_1_vs_NAC2_Input_peak_1083	cds	LOC_Os01g20940	LOC_Os01g20940	GO:0000226,microtubule cytoskeleton organization; GO:0001101,response to acid chemical; GO:0003824,catalytic activity; GO:0004721,phosphoprotein phosphatase activity; GO:0005488,binding; GO:0005515,protein binding; GO:0005516,calmodulin binding; GO:0005622,intracellular anatomical structure; GO:0005623,obsolete cell; GO:0005737,cytoplasm; GO:0006470,protein dephosphorylation; GO:0006793,phosphoru…	--	XP_015621740.1 dual specificity protein phosphatase PHS1 [Oryza sativa Japonica Group]
Chr12	26707114	26707720	607	26707582	47	8.26078	2.49011	6.33253	NAC2_1_vs_NAC2_Input_peak_10830	intergenic	--	--	--	--	--
Chr12	26713793	26714330	538	26714041	218	149.02	11.172	145.565	NAC2_1_vs_NAC2_Input_peak_10831	intergenic	--	--	--	--	--
Chr12	26716751	26717676	926	26716985	40	8.79768	2.81031	6.84091	NAC2_1_vs_NAC2_Input_peak_10832	intron	LOC_Os12g43000	LOC_Os12g43000	--	RFA1, RPA1, rpa; replication factor A1; K07466;	BAT18175.1 Os12g0625200, partial [Oryza sativa Japonica Group]
Chr12	26724812	26725141	330	26724964	79	44.8392	7.64846	42.1998	NAC2_1_vs_NAC2_Input_peak_10833	cds	LOC_Os12g43020	LOC_Os12g43020	--	--	ABA99442.1 retrotransposon protein, putative, Ty3-gypsy subclass [Oryza sativa Japonica Group]
Chr12	26742942	26743240	299	26743125	32	9.70915	3.43729	7.70843	NAC2_1_vs_NAC2_Input_peak_10834	promoter	LOC_Os12g43050	LOC_Os12g43050	--	--	ABA99486.2 retrotransposon protein, putative, Ty3-gypsy subclass [Oryza sativa Japonica Group]
Chr12	26756100	26756644	545	26756287	62	19.0038	3.833	16.7333	NAC2_1_vs_NAC2_Input_peak_10835	promoter	LOC_Os12g43090	LOC_Os12g43090	--	--	ABA99490.1 expressed protein [Oryza sativa Japonica Group]
Chr12	26765453	26765959	507	26765720	169	110.812	10.248	107.625	NAC2_1_vs_NAC2_Input_peak_10836	intergenic	--	--	--	--	--
Chr12	26767089	26767381	293	26767238	36	3.86641	1.86739	2.38047	NAC2_1_vs_NAC2_Input_peak_10837	promoter	LOC_Os12g43110	LOC_Os12g43110	GO:0003002,regionalization; GO:0005622,intracellular anatomical structure; GO:0005623,obsolete cell; GO:0005737,cytoplasm; GO:0006810,transport; GO:0007275,multicellular organism development; GO:0007389,pattern specification process; GO:0009605,response to external stimulus; GO:0009606,tropism; GO:0009628,response to abiotic stimulus; GO:0009629,response to gravity; GO:0009630,gravitropism; GO:00…	SAUR; SAUR family protein; K14488;	XP_015619549.1 auxin-responsive protein SAUR71 [Oryza sativa Japonica Group]
Chr12	26836568	26836844	277	26836671	37	9.47443	3.09238	7.48472	NAC2_1_vs_NAC2_Input_peak_10838	promoter	LOC_Os12g43230	LOC_Os12g43230	--	--	ABA99505.1 retrotransposon protein, putative, Ty3-gypsy subclass [Oryza sativa Japonica Group]
Chr12	26848898	26849234	337	26849062	56	19.5613	4.25318	17.279	NAC2_1_vs_NAC2_Input_peak_10839	intergenic	--	--	--	--	--
Chr1	11706338	11706850	513	11706559	174	117.316	10.7334	114.082	NAC2_1_vs_NAC2_Input_peak_1084	intergenic	--	--	--	--	--
Chr12	26874341	26874589	249	26874468	32	5.66821	2.36908	3.93622	NAC2_1_vs_NAC2_Input_peak_10840	intron	LOC_Os12g43300	LOC_Os12g43300	--	SEC61A; protein transport protein SEC61 subunit alpha; K10956;	ABA99512.1 hypothetical protein LOC_Os12g43300 [Oryza sativa Japonica Group]
Chr12	26878257	26878761	505	26878480	127	64.9829	7.05182	62.1495	NAC2_1_vs_NAC2_Input_peak_10841	promoter	LOC_Os12g43310	LOC_Os12g43310	--	--	ABA99513.1 hypothetical protein LOC_Os12g43310 [Oryza sativa Japonica Group]
Chr12	26885718	26886127	410	26885989	73	27.8782	4.79067	25.4508	NAC2_1_vs_NAC2_Input_peak_10842	promoter	LOC_Os12g43330	LOC_Os12g43330	--	--	ABA99515.1 hypothetical protein LOC_Os12g43330 [Oryza sativa Japonica Group]
Chr12	26942067	26942443	377	26942211	32	15.0954	5.17617	12.9151	NAC2_1_vs_NAC2_Input_peak_10843	intergenic	--	--	--	--	--
Chr12	26958567	26959675	1109	26958882	239	169.268	11.9223	165.672	NAC2_1_vs_NAC2_Input_peak_10844	promoter	LOC_Os12g43450	LOC_Os12g43450	--	--	XP_015618983.1 protein P21 [Oryza sativa Japonica Group]
Chr12	26974049	26974515	467	26974314	83	51.7089	8.74946	48.9989	NAC2_1_vs_NAC2_Input_peak_10845	cds	LOC_Os12g43480	LOC_Os12g43480	--	--	ABA99923.1 transposon protein, putative, CACTA, En/Spm sub-class [Oryza sativa Japonica Group]
Chr12	26978731	26978979	249	26978868	35	5.49285	2.24285	3.77899	NAC2_1_vs_NAC2_Input_peak_10846	intergenic	--	--	--	--	--
Chr12	26987842	26988519	678	26988456	35	6.386	2.44547	4.5877	NAC2_1_vs_NAC2_Input_peak_10847	intergenic	--	--	--	--	--
Chr12	27012779	27013237	459	27012788	25	3.50863	1.99909	2.08746	NAC2_1_vs_NAC2_Input_peak_10848	intergenic	--	--	--	--	--
Chr12	27021769	27022494	726	27021979	89	35.362	5.09521	32.8323	NAC2_1_vs_NAC2_Input_peak_10849	intron	LOC_Os12g43550	LOC_Os12g43550	GO:0000166,nucleotide binding; GO:0001882,nucleoside binding; GO:0001883,purine nucleoside binding; GO:0005488,binding; GO:0005525,GTP binding; GO:0005622,intracellular anatomical structure; GO:0005623,obsolete cell; GO:0005737,cytoplasm; GO:0005768,endosome; GO:0005769,early endosome; GO:0005773,vacuole; GO:0005774,vacuolar membrane; GO:0005783,endoplasmic reticulum; GO:0005886,plasma membrane; …	RAB5A; Ras-related protein Rab-5A; K07887; RAB5C; Ras-related protein Rab-5C; K07889;	ABA99930.2 Ras-related protein RHN1, putative, expressed [Oryza sativa Japonica Group]
Chr1	11709627	11710535	909	11709844	67	24.004	4.45551	21.6392	NAC2_1_vs_NAC2_Input_peak_1085	promoter	LOC_Os01g20960	LOC_Os01g20960	--	--	BAD87203.1 far-red impaired response-like [Oryza sativa Japonica Group]
Chr12	27023426	27024427	1002	27024168	52	12.4827	3.09469	10.3776	NAC2_1_vs_NAC2_Input_peak_10850	intron	LOC_Os12g43550	LOC_Os12g43550	GO:0000166,nucleotide binding; GO:0001882,nucleoside binding; GO:0001883,purine nucleoside binding; GO:0005488,binding; GO:0005525,GTP binding; GO:0005622,intracellular anatomical structure; GO:0005623,obsolete cell; GO:0005737,cytoplasm; GO:0005768,endosome; GO:0005769,early endosome; GO:0005773,vacuole; GO:0005774,vacuolar membrane; GO:0005783,endoplasmic reticulum; GO:0005886,plasma membrane; …	RAB5A; Ras-related protein Rab-5A; K07887; RAB5C; Ras-related protein Rab-5C; K07889;	ABA99930.2 Ras-related protein RHN1, putative, expressed [Oryza sativa Japonica Group]
Chr12	27038849	27039211	363	27038987	96	47.2036	6.53067	44.5391	NAC2_1_vs_NAC2_Input_peak_10851	intergenic	--	--	--	--	--
Chr12	27045722	27046220	499	27046008	190	133.174	11.514	129.829	NAC2_1_vs_NAC2_Input_peak_10852	five_prime_UTR	LOC_Os12g43580	LOC_Os12g43580	--	--	XP_015618306.1 uncharacterized protein LOC4352864 [Oryza sativa Japonica Group]
Chr12	27116888	27117160	273	27117004	38	13.4711	4.05606	11.337	NAC2_1_vs_NAC2_Input_peak_10853	intergenic	--	--	--	--	--
Chr12	27127084	27127663	580	27127471	37	6.68582	2.4517	4.86182	NAC2_1_vs_NAC2_Input_peak_10854	intergenic	--	--	--	--	--
Chr12	27150954	27151254	301	27151132	42	7.688	2.51523	5.79379	NAC2_1_vs_NAC2_Input_peak_10855	intron	LOC_Os12g43710	LOC_Os12g43710	--	--	ABA99947.2 hypothetical protein LOC_Os12g43710 [Oryza sativa Japonica Group]
Chr12	27173672	27174413	742	27174216	34	5.4361	2.2561	3.72903	NAC2_1_vs_NAC2_Input_peak_10856	intergenic	--	--	--	--	--
Chr12	27201866	27202592	727	27202171	402	422.417	27.1085	417.012	NAC2_1_vs_NAC2_Input_peak_10857	intergenic	--	--	--	--	--
Chr12	27209953	27210556	604	27210352	61	15.6913	3.31922	13.4957	NAC2_1_vs_NAC2_Input_peak_10858	three_prime_UTR	LOC_Os12g43830	LOC_Os12g43830	--	UTP5, WDR43; U3 small nucleolar RNA-associated protein 5; K14546;	XP_015618492.1 uncharacterized protein LOC4352882 [Oryza sativa Japonica Group]
Chr12	27267967	27268217	251	27268108	43	3.93276	1.78487	2.4357	NAC2_1_vs_NAC2_Input_peak_10859	intron	LOC_Os12g43940	LOC_Os12g43940	--	--	XP_015619824.1 ankyrin-2 [Oryza sativa Japonica Group]
Chr1	11716376	11716824	449	11716639	108	46.6227	5.67507	43.9639	NAC2_1_vs_NAC2_Input_peak_1086	cds	LOC_Os01g20980	LOC_Os01g20980	GO:0003824,catalytic activity; GO:0004857,enzyme inhibitor activity; GO:0005623,obsolete cell; GO:0006950,response to stress; GO:0009266,response to temperature stimulus; GO:0009409,response to cold; GO:0009605,response to external stimulus; GO:0009607,response to biotic stimulus; GO:0009620,response to fungus; GO:0009628,response to abiotic stimulus; GO:0009719,response to endogenous stimulus; G…	E3.1.1.11; pectinesterase [EC:3.1.1.11]; K01051;	XP_015625464.1 probable pectinesterase/pectinesterase inhibitor 41 [Oryza sativa Japonica Group]
Chr12	27269515	27270109	595	27269717	52	11.805	2.97393	9.72366	NAC2_1_vs_NAC2_Input_peak_10860	intron	LOC_Os12g43940	LOC_Os12g43940	--	--	XP_015619824.1 ankyrin-2 [Oryza sativa Japonica Group]
Chr12	27272815	27273158	344	27273021	40	6.51399	2.33341	4.70364	NAC2_1_vs_NAC2_Input_peak_10861	cds	LOC_Os12g43950	LOC_Os12g43950	GO:0001067,transcription regulatory region nucleic acid binding; GO:0003676,nucleic acid binding; GO:0003677,DNA binding; GO:0003700,DNA-binding transcription factor activity; GO:0005488,binding; GO:0006355,regulation of DNA-templated transcription; GO:0009889,regulation of biosynthetic process; GO:0010468,regulation of gene expression; GO:0010556,regulation of macromolecule biosynthetic process;…	--	XP_015619822.1 BEL1-like homeodomain protein 7 [Oryza sativa Japonica Group]
Chr12	27277845	27278168	324	27278053	41	6.96016	2.39753	5.11594	NAC2_1_vs_NAC2_Input_peak_10862	promoter	LOC_Os12g43950	LOC_Os12g43950	GO:0001067,transcription regulatory region nucleic acid binding; GO:0003676,nucleic acid binding; GO:0003677,DNA binding; GO:0003700,DNA-binding transcription factor activity; GO:0005488,binding; GO:0006355,regulation of DNA-templated transcription; GO:0009889,regulation of biosynthetic process; GO:0010468,regulation of gene expression; GO:0010556,regulation of macromolecule biosynthetic process;…	--	XP_015619822.1 BEL1-like homeodomain protein 7 [Oryza sativa Japonica Group]
Chr12	27278482	27279010	529	27278662	38	5.71635	2.21792	3.98034	NAC2_1_vs_NAC2_Input_peak_10863	intergenic	--	--	--	--	--
Chr12	27293726	27294113	388	27293998	41	8.31663	2.67336	6.38555	NAC2_1_vs_NAC2_Input_peak_10864	cds	LOC_Os12g43990	LOC_Os12g43990	--	--	XP_015619450.1 uncharacterized protein LOC9267278 [Oryza sativa Japonica Group]
Chr12	27299309	27299914	606	27299455	61	18.132	3.72728	15.88	NAC2_1_vs_NAC2_Input_peak_10865	promoter	LOC_Os12g44000	LOC_Os12g44000	GO:0000209,protein polyubiquitination; GO:0003824,catalytic activity; GO:0004842,ubiquitin-protein transferase activity; GO:0005488,binding; GO:0005515,protein binding; GO:0005622,intracellular anatomical structure; GO:0005623,obsolete cell; GO:0005634,nucleus; GO:0005737,cytoplasm; GO:0006508,proteolysis; GO:0006511,ubiquitin-dependent protein catabolic process; GO:0006807,nitrogen compound meta…	UBE2W, UBC16; ubiquitin-conjugating enzyme E2 W [EC:2.3.2.25]; K10688;	ABG22107.1 Ubiquitin-conjugating enzyme family protein, expressed [Oryza sativa Japonica Group]
Chr12	27323721	27324007	287	27323869	40	7.19124	2.47158	5.32972	NAC2_1_vs_NAC2_Input_peak_10866	promoter	LOC_Os12g44060	LOC_Os12g44060	--	--	ABA99983.2 nodulin family protein, putative, expressed [Oryza sativa Japonica Group]
Chr12	27337668	27338112	445	27337900	102	46.4979	6.00631	43.8406	NAC2_1_vs_NAC2_Input_peak_10867	promoter	LOC_Os12g44080	LOC_Os12g44080	--	--	ABA99985.1 CHCH domain containing protein, expressed [Oryza sativa Japonica Group]
Chr12	27340719	27341065	347	27340821	52	10.5107	2.7495	8.47536	NAC2_1_vs_NAC2_Input_peak_10868	intron	LOC_Os12g44090	LOC_Os12g44090	--	--	XP_015618830.1 LRR receptor-like serine/threonine-protein kinase FEI 1 [Oryza sativa Japonica Group]
Chr12	27345748	27346008	261	27345899	40	6.7341	2.37805	4.90651	NAC2_1_vs_NAC2_Input_peak_10869	promoter	LOC_Os12g44090	LOC_Os12g44090	--	--	XP_015618830.1 LRR receptor-like serine/threonine-protein kinase FEI 1 [Oryza sativa Japonica Group]
Chr1	11726743	11727521	779	11726983	56	16.5656	3.67422	14.3488	NAC2_1_vs_NAC2_Input_peak_1087	cds	LOC_Os01g21010	LOC_Os01g21010	--	--	ABA98536.1 retrotransposon protein, putative, unclassified [Oryza sativa Japonica Group]
Chr12	27349660	27350232	573	27349930	132	82.85	9.37059	79.8694	NAC2_1_vs_NAC2_Input_peak_10870	intron	LOC_Os12g44100	LOC_Os12g44100	GO:0005215,transporter activity; GO:0005622,intracellular anatomical structure; GO:0005623,obsolete cell; GO:0005737,cytoplasm; GO:0005794,Golgi apparatus; GO:0005886,plasma membrane; GO:0005911,cell-cell junction; GO:0006810,transport; GO:0006811,ion transport; GO:0006812,cation transport; GO:0006820,anion transport; GO:0008324,cation transmembrane transporter activity; GO:0008509,anion transmem…	--	XP_015620477.1 protein NRT1/ PTR FAMILY 2.11 isoform X1 [Oryza sativa Japonica Group]
Chr12	27362646	27362904	259	27362790	44	5.45776	2.04881	3.74893	NAC2_1_vs_NAC2_Input_peak_10871	promoter	LOC_Os12g44110	LOC_Os12g44110	GO:0005215,transporter activity; GO:0005622,intracellular anatomical structure; GO:0005623,obsolete cell; GO:0005737,cytoplasm; GO:0005794,Golgi apparatus; GO:0005886,plasma membrane; GO:0005911,cell-cell junction; GO:0006810,transport; GO:0006811,ion transport; GO:0006812,cation transport; GO:0006820,anion transport; GO:0008324,cation transmembrane transporter activity; GO:0008509,anion transmem…	--	XP_015620479.1 protein NRT1/ PTR FAMILY 2.11 [Oryza sativa Japonica Group]
Chr12	27380290	27380578	289	27380493	40	6.91541	2.41501	5.07388	NAC2_1_vs_NAC2_Input_peak_10872	cds	LOC_Os12g44140	LOC_Os12g44140	GO:0005622,intracellular anatomical structure; GO:0005623,obsolete cell; GO:0005634,nucleus; GO:0005654,nucleoplasm; GO:0006139,nucleobase-containing compound metabolic process; GO:0006396,RNA processing; GO:0006725,cellular aromatic compound metabolic process; GO:0006807,nitrogen compound metabolic process; GO:0008152,metabolic process; GO:0009892,negative regulation of metabolic process; GO:000…	MED17; mediator of RNA polymerase II transcription subunit 17; K15133;	XP_015620145.1 mediator of RNA polymerase II transcription subunit 17 [Oryza sativa Japonica Group]
Chr12	27381875	27382364	490	27382074	51	12.8939	3.20752	10.7781	NAC2_1_vs_NAC2_Input_peak_10873	cds	LOC_Os12g44140	LOC_Os12g44140	GO:0005622,intracellular anatomical structure; GO:0005623,obsolete cell; GO:0005634,nucleus; GO:0005654,nucleoplasm; GO:0006139,nucleobase-containing compound metabolic process; GO:0006396,RNA processing; GO:0006725,cellular aromatic compound metabolic process; GO:0006807,nitrogen compound metabolic process; GO:0008152,metabolic process; GO:0009892,negative regulation of metabolic process; GO:000…	MED17; mediator of RNA polymerase II transcription subunit 17; K15133;	XP_015620145.1 mediator of RNA polymerase II transcription subunit 17 [Oryza sativa Japonica Group]
Chr12	27383750	27383995	246	27383883	35	5.49285	2.24285	3.77899	NAC2_1_vs_NAC2_Input_peak_10874	intergenic	--	--	--	--	--
Chr12	27395003	27395397	395	27395246	74	19.8661	3.50035	17.5779	NAC2_1_vs_NAC2_Input_peak_10875	cds	LOC_Os12g44160	LOC_Os12g44160	--	baiN; 3-dehydro-bile acid Delta4,6-reductase [EC:1.3.1.114]; K07007;	ABG22109.1 HI0933-like protein, expressed [Oryza sativa Japonica Group]
Chr12	27412164	27412501	338	27412328	36	3.63586	1.81806	2.19175	NAC2_1_vs_NAC2_Input_peak_10876	three_prime_UTR	LOC_Os12g44190	LOC_Os12g44190	GO:0003824,catalytic activity; GO:0005622,intracellular anatomical structure; GO:0005623,obsolete cell; GO:0005737,cytoplasm; GO:0005739,mitochondrion; GO:0005740,mitochondrial envelope; GO:0005743,mitochondrial inner membrane; GO:0006996,organelle organization; GO:0007005,mitochondrion organization; GO:0009987,cellular process; GO:0016020,membrane; GO:0016043,cellular component organization; GO:…	hemH, FECH; protoporphyrin/coproporphyrin ferrochelatase [EC:4.99.1.1 4.99.1.9]; K01772;	XP_015620267.1 AAA-ATPase ASD, mitochondrial [Oryza sativa Japonica Group]
Chr12	27425260	27425904	645	27425527	338	300.104	18.5415	295.56	NAC2_1_vs_NAC2_Input_peak_10877	promoter	LOC_Os12g44220	LOC_Os12g44220	GO:0003824,catalytic activity; GO:0005622,intracellular anatomical structure; GO:0005623,obsolete cell; GO:0005737,cytoplasm; GO:0005739,mitochondrion; GO:0005740,mitochondrial envelope; GO:0005743,mitochondrial inner membrane; GO:0006996,organelle organization; GO:0007005,mitochondrion organization; GO:0009987,cellular process; GO:0016020,membrane; GO:0016043,cellular component organization; GO:…	hemH, FECH; protoporphyrin/coproporphyrin ferrochelatase [EC:4.99.1.1 4.99.1.9]; K01772;	XP_015618835.1 AAA-ATPase ASD, mitochondrial [Oryza sativa Japonica Group]
Chr12	27443239	27443612	374	27443432	45	10.0492	2.88675	8.03306	NAC2_1_vs_NAC2_Input_peak_10878	promoter	LOC_Os12g44260	LOC_Os12g44260	--	--	ABA99618.1 DnaJ domain containing protein [Oryza sativa Japonica Group]
Chr12	27453593	27454047	455	27453814	48	13.9654	3.55136	11.817	NAC2_1_vs_NAC2_Input_peak_10879	promoter	LOC_Os12g44290	LOC_Os12g44290	GO:0003824,catalytic activity; GO:0004497,monooxygenase activity; GO:0005622,intracellular anatomical structure; GO:0005623,obsolete cell; GO:0005737,cytoplasm; GO:0005783,endoplasmic reticulum; GO:0005789,endoplasmic reticulum membrane; GO:0008152,metabolic process; GO:0009058,biosynthetic process; GO:0012505,endomembrane system; GO:0016020,membrane; GO:0016491,oxidoreductase activity; GO:001670…	CYP71A13; indoleacetaldoxime dehydratase [EC:4.99.1.6]; K11868; CYP71AN24; phenylacetaldehyde oxime monooxygenase [EC:1.14.14.44]; K00495; CYP2J; cytochrome P450 family 2 subfamily J [EC:1.14.14.1 1.14.14.73 1.14.14.74 1.14.14.75]; K07418; CYP17A; steroid 17alpha-monooxygenase / 17alpha-hydroxyprogesterone deacetylase [EC:1.14.14.19 1.14.14.32]; K00512; CYP1A1; cytochrome P450 family 1 subfamily …	XP_015619437.1 premnaspirodiene oxygenase [Oryza sativa Japonica Group]
Chr1	11728519	11728801	283	11728682	57	18.4347	3.97556	16.1762	NAC2_1_vs_NAC2_Input_peak_1088	intron	LOC_Os01g21010	LOC_Os01g21010	--	--	ABA98536.1 retrotransposon protein, putative, unclassified [Oryza sativa Japonica Group]
Chr12	27464120	27464427	308	27464252	59	17.2692	3.66519	15.0362	NAC2_1_vs_NAC2_Input_peak_10880	three_prime_UTR	LOC_Os12g44300	LOC_Os12g44300	GO:0005623,obsolete cell; GO:0006810,transport; GO:0006811,ion transport; GO:0006812,cation transport; GO:0006885,regulation of pH; GO:0012505,endomembrane system; GO:0016020,membrane; GO:0042592,homeostatic process; GO:0044464,obsolete cell part; GO:0048878,chemical homeostasis; GO:0050801,ion homeostasis; GO:0051179,localization; GO:0051234,establishment of localization; GO:0055067,monovalent i…	--	ABA99622.2 Sodium/hydrogen exchanger family protein, expressed [Oryza sativa Japonica Group]
Chr12	27465628	27466082	455	27465807	37	5.60909	2.21884	3.88311	NAC2_1_vs_NAC2_Input_peak_10881	intron	LOC_Os12g44310	LOC_Os12g44310	GO:0003824,catalytic activity; GO:0005622,intracellular anatomical structure; GO:0005623,obsolete cell; GO:0005737,cytoplasm; GO:0005773,vacuole; GO:0005774,vacuolar membrane; GO:0005794,Golgi apparatus; GO:0005886,plasma membrane; GO:0005911,cell-cell junction; GO:0006629,lipid metabolic process; GO:0006720,isoprenoid metabolic process; GO:0006721,terpenoid metabolic process; GO:0008152,metaboli…	CCD1; carotenoid 9,10(9',10')-cleavage dioxygenase 1 [EC:1.13.11.-]; K00465;	ABA99623.2 9,10-9',10' carotenoid cleavage dioxygenase 1, putative, expressed [Oryza sativa Japonica Group]
Chr12	27470857	27471819	963	27471644	48	9.98028	2.77406	7.96762	NAC2_1_vs_NAC2_Input_peak_10882	three_prime_UTR	LOC_Os12g44310	LOC_Os12g44310	GO:0003824,catalytic activity; GO:0005622,intracellular anatomical structure; GO:0005623,obsolete cell; GO:0005737,cytoplasm; GO:0005773,vacuole; GO:0005774,vacuolar membrane; GO:0005794,Golgi apparatus; GO:0005886,plasma membrane; GO:0005911,cell-cell junction; GO:0006629,lipid metabolic process; GO:0006720,isoprenoid metabolic process; GO:0006721,terpenoid metabolic process; GO:0008152,metaboli…	CCD1; carotenoid 9,10(9',10')-cleavage dioxygenase 1 [EC:1.13.11.-]; K00465;	ABA99623.2 9,10-9',10' carotenoid cleavage dioxygenase 1, putative, expressed [Oryza sativa Japonica Group]
Chr12	27479828	27480316	489	27479920	41	6.12627	2.23274	4.34966	NAC2_1_vs_NAC2_Input_peak_10883	three_prime_UTR	LOC_Os12g44330	LOC_Os12g44330	GO:0005622,intracellular anatomical structure; GO:0005623,obsolete cell; GO:0005634,nucleus; GO:0006468,protein phosphorylation; GO:0006793,phosphorus metabolic process; GO:0006796,phosphate-containing compound metabolic process; GO:0006807,nitrogen compound metabolic process; GO:0008152,metabolic process; GO:0009987,cellular process; GO:0016310,phosphorylation; GO:0019538,protein metabolic proce…	--	XP_015619344.1 serine/threonine-protein kinase prpf4B [Oryza sativa Japonica Group]
Chr12	27484244	27485013	770	27484688	86	36.3309	5.42021	33.7892	NAC2_1_vs_NAC2_Input_peak_10884	cds	LOC_Os12g44330	LOC_Os12g44330	GO:0005622,intracellular anatomical structure; GO:0005623,obsolete cell; GO:0005634,nucleus; GO:0006468,protein phosphorylation; GO:0006793,phosphorus metabolic process; GO:0006796,phosphate-containing compound metabolic process; GO:0006807,nitrogen compound metabolic process; GO:0008152,metabolic process; GO:0009987,cellular process; GO:0016310,phosphorylation; GO:0019538,protein metabolic proce…	--	XP_015619344.1 serine/threonine-protein kinase prpf4B [Oryza sativa Japonica Group]
Chr12	27503102	27504008	907	27503870	44	7.97579	2.51573	6.06475	NAC2_1_vs_NAC2_Input_peak_10885	intron	LOC_Os12g44360	LOC_Os12g44360	GO:0000302,response to reactive oxygen species; GO:0005215,transporter activity; GO:0005451,monovalent cation:proton antiporter activity; GO:0005622,intracellular anatomical structure; GO:0005623,obsolete cell; GO:0005737,cytoplasm; GO:0005886,plasma membrane; GO:0006810,transport; GO:0006811,ion transport; GO:0006812,cation transport; GO:0006813,potassium ion transport; GO:0006814,sodium ion tra…	--	XP_015619351.1 sodium/hydrogen exchanger 8 [Oryza sativa Japonica Group]
Chr12	27505607	27506173	567	27505751	50	11.942	3.06842	9.85763	NAC2_1_vs_NAC2_Input_peak_10886	intron	LOC_Os12g44360	LOC_Os12g44360	GO:0000302,response to reactive oxygen species; GO:0005215,transporter activity; GO:0005451,monovalent cation:proton antiporter activity; GO:0005622,intracellular anatomical structure; GO:0005623,obsolete cell; GO:0005737,cytoplasm; GO:0005886,plasma membrane; GO:0006810,transport; GO:0006811,ion transport; GO:0006812,cation transport; GO:0006813,potassium ion transport; GO:0006814,sodium ion tra…	--	XP_015619351.1 sodium/hydrogen exchanger 8 [Oryza sativa Japonica Group]
Chr12	27507164	27507602	439	27507220	39	6.70626	2.39899	4.88131	NAC2_1_vs_NAC2_Input_peak_10887	intron	LOC_Os12g44360	LOC_Os12g44360	GO:0000302,response to reactive oxygen species; GO:0005215,transporter activity; GO:0005451,monovalent cation:proton antiporter activity; GO:0005622,intracellular anatomical structure; GO:0005623,obsolete cell; GO:0005737,cytoplasm; GO:0005886,plasma membrane; GO:0006810,transport; GO:0006811,ion transport; GO:0006812,cation transport; GO:0006813,potassium ion transport; GO:0006814,sodium ion tra…	--	XP_015619351.1 sodium/hydrogen exchanger 8 [Oryza sativa Japonica Group]
Chr12	27518252	27518540	289	27518371	55	11.9572	2.90513	9.87068	NAC2_1_vs_NAC2_Input_peak_10888	promoter	LOC_Os12g44380	LOC_Os12g44380	GO:0000325,plant-type vacuole; GO:0005215,transporter activity; GO:0005622,intracellular anatomical structure; GO:0005623,obsolete cell; GO:0005737,cytoplasm; GO:0005773,vacuole; GO:0005774,vacuolar membrane; GO:0005794,Golgi apparatus; GO:0005801,cis-Golgi network; GO:0005886,plasma membrane; GO:0006810,transport; GO:0008515,sucrose transmembrane transporter activity; GO:0008643,carbohydrate tra…	--	A2ZN77.2 RecName: Full=Sucrose transport protein SUT2; AltName: Full=SUC4-like protein; AltName: Full=Sucrose permease 2; AltName: Full=Sucrose transporter 2; Short=OsSUT2; AltName: Full=Sucrose-proton symporter 2 [Oryza sativa Indica Group]
Chr12	27523360	27523626	267	27523467	45	6.94944	2.30018	5.10575	NAC2_1_vs_NAC2_Input_peak_10889	intergenic	--	--	--	--	--
Chr1	11730022	11730334	313	11730242	43	8.65266	2.67702	6.70282	NAC2_1_vs_NAC2_Input_peak_1089	intergenic	--	--	--	--	--
Chr12	27530400	27530754	355	27530490	46	8.62172	2.58225	6.67293	NAC2_1_vs_NAC2_Input_peak_10890	promoter	LOC_Os12g44390	LOC_Os12g44390	GO:0000793,condensed chromosome; GO:0000819,sister chromatid segregation; GO:0005215,transporter activity; GO:0005622,intracellular anatomical structure; GO:0005623,obsolete cell; GO:0005694,chromosome; GO:0005737,cytoplasm; GO:0006996,organelle organization; GO:0007049,cell cycle; GO:0007059,chromosome segregation; GO:0007062,sister chromatid cohesion; GO:0008278,cohesin complex; GO:0009507,chlo…	SMC1; structural maintenance of chromosome 1; K06636;	ABA99633.2 RecF/RecN/SMC N terminal domain containing protein, expressed [Oryza sativa Japonica Group]
Chr2	5842	6480	639	6346	40	4.15712	1.8667	2.62214	NAC2_1_vs_NAC2_Input_peak_10891	cds	LOC_Os02g01010	LOC_Os02g01010	GO:0003756,protein disulfide isomerase activity; GO:0003824,catalytic activity; GO:0005622,intracellular anatomical structure; GO:0005623,obsolete cell; GO:0005737,cytoplasm; GO:0005739,mitochondrion; GO:0005773,vacuole; GO:0005774,vacuolar membrane; GO:0005783,endoplasmic reticulum; GO:0006457,protein folding; GO:0006950,response to stress; GO:0006979,response to oxidative stress; GO:0009507,chl…	PDIA1, P4HB; protein disulfide-isomerase A1 [EC:5.3.4.1]; K09580;	NP_001388671.1 protein disulfide isomerase-like 1-4 precursor [Oryza sativa Japonica Group]
Chr2	10679	11384	706	11288	44	6.03698	2.15426	4.26885	NAC2_1_vs_NAC2_Input_peak_10892	cds	LOC_Os02g01020	LOC_Os02g01020	--	--	KAF2942502.1 hypothetical protein DAI22_02g000400 [Oryza sativa Japonica Group]
Chr2	18308	18762	455	18587	47	11.0878	3.01726	9.03016	NAC2_1_vs_NAC2_Input_peak_10893	intergenic	--	--	--	--	--
Chr2	21764	22035	272	21865	38	9.81418	3.12545	7.80994	NAC2_1_vs_NAC2_Input_peak_10894	intergenic	--	--	--	--	--
Chr2	32622	33099	478	32912	97	35.2511	4.6915	32.7228	NAC2_1_vs_NAC2_Input_peak_10895	promoter	LOC_Os02g01070	LOC_Os02g01070	--	--	XP_015626439.1 uncharacterized protein LOC4327975 [Oryza sativa Japonica Group]
Chr2	44978	45533	556	45375	30	4.28918	2.08342	2.7347	NAC2_1_vs_NAC2_Input_peak_10896	promoter	LOC_Os02g01080	LOC_Os02g01080	--	--	EAY84068.1 hypothetical protein OsI_05450 [Oryza sativa Indica Group]
Chr2	53573	54005	433	53830	111	52.6919	6.35036	49.9721	NAC2_1_vs_NAC2_Input_peak_10897	intron	LOC_Os02g01100	LOC_Os02g01100	GO:0003333,amino acid transmembrane transport; GO:0005215,transporter activity; GO:0005342,organic acid transmembrane transporter activity; GO:0005622,intracellular anatomical structure; GO:0005623,obsolete cell; GO:0005737,cytoplasm; GO:0005773,vacuole; GO:0005774,vacuolar membrane; GO:0006810,transport; GO:0006811,ion transport; GO:0006820,anion transport; GO:0006865,amino acid transport; GO:00…	SLC32A, VGAT; solute carrier family 32 (vesicular inhibitory amino acid transporter); K15015;	XP_015627437.1 amino acid transporter AVT1C isoform X2 [Oryza sativa Japonica Group]
Chr2	71559	72104	546	71700	46	10.7783	2.99413	8.73415	NAC2_1_vs_NAC2_Input_peak_10898	intergenic	--	--	--	--	--
Chr2	84475	84801	327	84563	37	3.7094	1.81915	2.25183	NAC2_1_vs_NAC2_Input_peak_10899	promoter	LOC_Os02g01150	LOC_Os02g01150	GO:0001101,response to acid chemical; GO:0003676,nucleic acid binding; GO:0003723,RNA binding; GO:0003727,single-stranded RNA binding; GO:0003824,catalytic activity; GO:0005488,binding; GO:0005576,extracellular region; GO:0005622,intracellular anatomical structure; GO:0005623,obsolete cell; GO:0005737,cytoplasm; GO:0005777,peroxisome; GO:0005829,cytosol; GO:0006950,response to stress; GO:0007154,…	HPR1; glycerate dehydrogenase [EC:1.1.1.29]; K15893;	KAF2942515.1 hypothetical protein DAI22_02g001400 [Oryza sativa Japonica Group]
Chr1	1148931	1149255	325	1148971	36	5.57941	2.23676	3.85719	NAC2_1_vs_NAC2_Input_peak_109	cds	LOC_Os01g03020	LOC_Os01g03020	GO:0000003,reproduction; GO:0003006,developmental process involved in reproduction; GO:0003824,catalytic activity; GO:0004812,aminoacyl-tRNA ligase activity; GO:0004823,leucine-tRNA ligase activity; GO:0005622,intracellular anatomical structure; GO:0005623,obsolete cell; GO:0005737,cytoplasm; GO:0005739,mitochondrion; GO:0006082,organic acid metabolic process; GO:0006139,nucleobase-containing com…	LARS, leuS; leucyl-tRNA synthetase [EC:6.1.1.4]; K01869;	BAD52586.1 putative leucyl-tRNA synthetase [Oryza sativa Japonica Group]
Chr1	11731123	11732146	1024	11731855	68	23.0211	4.23202	20.6736	NAC2_1_vs_NAC2_Input_peak_1090	intergenic	--	--	--	--	--
Chr2	87165	87558	394	87265	37	3.49143	1.77351	2.07476	NAC2_1_vs_NAC2_Input_peak_10900	intron	LOC_Os02g01170	LOC_Os02g01170	GO:0000902,cell morphogenesis; GO:0000904,cell morphogenesis involved in differentiation; GO:0003824,catalytic activity; GO:0004842,ubiquitin-protein transferase activity; GO:0005622,intracellular anatomical structure; GO:0005623,obsolete cell; GO:0005737,cytoplasm; GO:0005886,plasma membrane; GO:0006139,nucleobase-containing compound metabolic process; GO:0006259,DNA metabolic process; GO:000626…	TRIP12; E3 ubiquitin-protein ligase TRIP12 [EC:2.3.2.26]; K10590;	BAD07806.1 putative HECT ubiquitin-protein ligase 3 [Oryza sativa Japonica Group]
Chr2	101067	102460	1394	101911	63	20.1771	3.98992	17.8824	NAC2_1_vs_NAC2_Input_peak_10901	intron	LOC_Os02g01180	LOC_Os02g01180	GO:0000226,microtubule cytoskeleton organization; GO:0000278,mitotic cell cycle; GO:0000280,nuclear division; GO:0003774,cytoskeletal motor activity; GO:0003777,microtubule motor activity; GO:0003824,catalytic activity; GO:0005622,intracellular anatomical structure; GO:0005623,obsolete cell; GO:0005856,cytoskeleton; GO:0005871,kinesin complex; GO:0005875,microtubule associated complex; GO:0006928…	--	XP_025879122.1 kinesin-like protein KIN-6 isoform X2 [Oryza sativa Japonica Group]
Chr2	104775	105183	409	105066	40	5.48173	2.12697	3.76991	NAC2_1_vs_NAC2_Input_peak_10902	cds	LOC_Os02g01180	LOC_Os02g01180	GO:0000226,microtubule cytoskeleton organization; GO:0000278,mitotic cell cycle; GO:0000280,nuclear division; GO:0003774,cytoskeletal motor activity; GO:0003777,microtubule motor activity; GO:0003824,catalytic activity; GO:0005622,intracellular anatomical structure; GO:0005623,obsolete cell; GO:0005856,cytoskeleton; GO:0005871,kinesin complex; GO:0005875,microtubule associated complex; GO:0006928…	--	XP_025879122.1 kinesin-like protein KIN-6 isoform X2 [Oryza sativa Japonica Group]
Chr2	106078	106322	245	106222	32	4.09795	1.99177	2.57176	NAC2_1_vs_NAC2_Input_peak_10903	intron	LOC_Os02g01180	LOC_Os02g01180	GO:0000226,microtubule cytoskeleton organization; GO:0000278,mitotic cell cycle; GO:0000280,nuclear division; GO:0003774,cytoskeletal motor activity; GO:0003777,microtubule motor activity; GO:0003824,catalytic activity; GO:0005622,intracellular anatomical structure; GO:0005623,obsolete cell; GO:0005856,cytoskeleton; GO:0005871,kinesin complex; GO:0005875,microtubule associated complex; GO:0006928…	--	XP_025879122.1 kinesin-like protein KIN-6 isoform X2 [Oryza sativa Japonica Group]
Chr2	109921	110287	367	110131	45	9.83408	2.84436	7.82906	NAC2_1_vs_NAC2_Input_peak_10904	promoter	LOC_Os02g01190	LOC_Os02g01190	--	--	KAF2942523.1 hypothetical protein DAI22_02g001700 [Oryza sativa Japonica Group]
Chr2	115489	115789	301	115567	65	11.7296	2.62018	9.65033	NAC2_1_vs_NAC2_Input_peak_10905	promoter	LOC_Os02g01200	LOC_Os02g01200	GO:0005623,obsolete cell; GO:0005886,plasma membrane; GO:0016020,membrane; GO:0044464,obsolete cell part; GO:0071944,cell periphery;	--	XP_015624953.1 uncharacterized protein At3g28850 [Oryza sativa Japonica Group]
Chr2	122866	123179	314	123095	48	12.4207	3.23858	10.3199	NAC2_1_vs_NAC2_Input_peak_10906	promoter	LOC_Os02g01220	LOC_Os02g01220	GO:0003824,catalytic activity; GO:0004792,thiosulfate sulfurtransferase activity; GO:0005622,intracellular anatomical structure; GO:0005623,obsolete cell; GO:0005737,cytoplasm; GO:0008152,metabolic process; GO:0009636,response to toxic substance; GO:0016491,oxidoreductase activity; GO:0016740,transferase activity; GO:0016782,transferase activity, transferring sulphur-containing groups; GO:0016783…	--	XP_015626806.1 thiosulfate sulfurtransferase 18 isoform X1 [Oryza sativa Japonica Group]
Chr2	156696	157551	856	156860	44	16.9784	4.50691	14.7523	NAC2_1_vs_NAC2_Input_peak_10907	promoter	LOC_Os02g01280	LOC_Os02g01280	--	groEL, HSPD1; chaperonin GroEL; K04077;	XP_015626534.1 ruBisCO large subunit-binding protein subunit beta, chloroplastic [Oryza sativa Japonica Group]
Chr2	160351	160642	292	160426	35	3.79356	1.86758	2.32013	NAC2_1_vs_NAC2_Input_peak_10908	intron	LOC_Os02g01280	LOC_Os02g01280	--	groEL, HSPD1; chaperonin GroEL; K04077;	XP_015626534.1 ruBisCO large subunit-binding protein subunit beta, chloroplastic [Oryza sativa Japonica Group]
Chr2	174909	175167	259	175117	34	4.63235	2.07287	3.02622	NAC2_1_vs_NAC2_Input_peak_10909	intergenic	--	--	--	--	--
Chr1	11750719	11750996	278	11750763	37	3.93918	1.8672	2.44095	NAC2_1_vs_NAC2_Input_peak_1091	intergenic	--	--	--	--	--
Chr2	176769	177057	289	177018	38	5.8535	2.24658	4.10318	NAC2_1_vs_NAC2_Input_peak_10910	intron	LOC_Os02g01326	LOC_Os02g01326	GO:0002181,cytoplasmic translation; GO:0003676,nucleic acid binding; GO:0003723,RNA binding; GO:0003735,structural constituent of ribosome; GO:0005198,structural molecule activity; GO:0005488,binding; GO:0005622,intracellular anatomical structure; GO:0005623,obsolete cell; GO:0005737,cytoplasm; GO:0005829,cytosol; GO:0005840,ribosome; GO:0006412,translation; GO:0006518,peptide metabolic process; …	RP-L9e, RPL9; large subunit ribosomal protein L9e; K02940;	EEE56133.1 hypothetical protein OsJ_05009 [Oryza sativa Japonica Group]
Chr2	190255	190688	434	190605	35	4.80439	2.08965	3.17406	NAC2_1_vs_NAC2_Input_peak_10911	intron	LOC_Os02g01350	LOC_Os02g01350	GO:0000462,maturation of SSU-rRNA from tricistronic rRNA transcript (SSU-rRNA, 5.8S rRNA, LSU-rRNA); GO:0003676,nucleic acid binding; GO:0003723,RNA binding; GO:0005488,binding; GO:0005622,intracellular anatomical structure; GO:0005623,obsolete cell; GO:0005634,nucleus; GO:0005654,nucleoplasm; GO:0005730,nucleolus; GO:0006139,nucleobase-containing compound metabolic process; GO:0006364,rRNA proce…	UTP6; U3 small nucleolar RNA-associated protein 6; K14557;	XP_015625201.1 U3 small nucleolar RNA-associated protein 6 homolog [Oryza sativa Japonica Group]
Chr2	198247	198666	420	198432	36	4.63854	2.03284	3.0308	NAC2_1_vs_NAC2_Input_peak_10912	promoter	LOC_Os02g01365	LOC_Os02g01365	--	--	KAF2942546.1 hypothetical protein DAI22_02g003600 [Oryza sativa Japonica Group]
Chr2	210632	210983	352	210667	35	6.15193	2.39188	4.37372	NAC2_1_vs_NAC2_Input_peak_10913	intergenic	--	--	--	--	--
Chr2	213251	213558	308	213403	34	5.5122	2.27362	3.79727	NAC2_1_vs_NAC2_Input_peak_10914	intergenic	--	--	--	--	--
Chr2	225154	225404	251	225293	40	7.37055	2.50859	5.49776	NAC2_1_vs_NAC2_Input_peak_10915	intergenic	--	--	--	--	--
Chr2	247264	247948	685	247918	30	6.05852	2.538	4.28793	NAC2_1_vs_NAC2_Input_peak_10916	intergenic	--	--	--	--	--
Chr2	248436	248710	275	248505	28	6.32064	2.6944	4.52752	NAC2_1_vs_NAC2_Input_peak_10917	promoter	LOC_Os02g01410	LOC_Os02g01410	--	--	EAZ21412.1 hypothetical protein OsJ_05017 [Oryza sativa Japonica Group]
Chr2	263216	263591	376	263325	33	4.43572	2.0496	2.85755	NAC2_1_vs_NAC2_Input_peak_10918	intron	LOC_Os02g01440	LOC_Os02g01440	GO:0000302,response to reactive oxygen species; GO:0001101,response to acid chemical; GO:0001505,regulation of neurotransmitter levels; GO:0003824,catalytic activity; GO:0003924,GTPase activity; GO:0005622,intracellular anatomical structure; GO:0005623,obsolete cell; GO:0005737,cytoplasm; GO:0005739,mitochondrion; GO:0006109,regulation of carbohydrate metabolic process; GO:0006807,nitrogen compou…	NOA1; nitric-oxide synthase, plant [EC:1.14.13.39]; K13427;	NP_001388672.1 putative nitric oxide synthase [Oryza sativa Japonica Group]
Chr2	268586	269078	493	268944	33	4.59721	2.08703	2.99488	NAC2_1_vs_NAC2_Input_peak_10919	intergenic	--	--	--	--	--
Chr1	11788122	11788557	436	11788295	73	26.0411	4.48068	23.643	NAC2_1_vs_NAC2_Input_peak_1092	intergenic	--	--	--	--	--
Chr2	275689	276257	569	275992	399	357.978	19.149	352.999	NAC2_1_vs_NAC2_Input_peak_10920	intron	LOC_Os02g01480	LOC_Os02g01480	--	--	XP_015623282.1 RNA-binding protein 48 isoform X1 [Oryza sativa Japonica Group]
Chr2	286316	286816	501	286610	79	27.6685	4.43966	25.2447	NAC2_1_vs_NAC2_Input_peak_10921	promoter	LOC_Os02g01500	LOC_Os02g01500	GO:0005488,binding; GO:0005507,copper ion binding; GO:0005622,intracellular anatomical structure; GO:0005623,obsolete cell; GO:0005737,cytoplasm; GO:0005739,mitochondrion; GO:0009507,chloroplast; GO:0009526,plastid envelope; GO:0009536,plastid; GO:0009941,chloroplast envelope; GO:0031967,organelle envelope; GO:0031975,envelope; GO:0043167,ion binding; GO:0043169,cation binding; GO:0043226,organel…	DLAT, aceF, pdhC; pyruvate dehydrogenase E2 component (dihydrolipoamide acetyltransferase) [EC:2.3.1.12]; K00627;	XP_015627700.1 dihydrolipoyllysine-residue acetyltransferase component 2 of pyruvate dehydrogenase complex, mitochondrial [Oryza sativa Japonica Group]
Chr2	293055	294186	1132	293909	48	9.98028	2.77406	7.96762	NAC2_1_vs_NAC2_Input_peak_10922	promoter	LOC_Os02g01510	LOC_Os02g01510	--	LDH, ldh; L-lactate dehydrogenase [EC:1.1.1.27]; K00016;	XP_015626150.1 L-lactate dehydrogenase A [Oryza sativa Japonica Group]
Chr2	308331	308591	261	308472	33	5.3409	2.26098	3.64504	NAC2_1_vs_NAC2_Input_peak_10923	intron	LOC_Os02g01540	LOC_Os02g01540	--	--	EEE56143.1 hypothetical protein OsJ_05025 [Oryza sativa Japonica Group]
Chr2	318170	318625	456	318373	126	53.5137	5.64407	50.7859	NAC2_1_vs_NAC2_Input_peak_10924	intron	LOC_Os02g01560	LOC_Os02g01560	GO:0003676,nucleic acid binding; GO:0003723,RNA binding; GO:0003735,structural constituent of ribosome; GO:0005198,structural molecule activity; GO:0005488,binding; GO:0005622,intracellular anatomical structure; GO:0005623,obsolete cell; GO:0005737,cytoplasm; GO:0005829,cytosol; GO:0005840,ribosome; GO:0006412,translation; GO:0006518,peptide metabolic process; GO:0006807,nitrogen compound metabol…	RP-S4e, RPS4; small subunit ribosomal protein S4e; K02987;	XP_015625833.1 40S ribosomal protein S4 [Oryza sativa Japonica Group]
Chr2	331659	332009	351	331817	72	22.0644	3.89568	19.7339	NAC2_1_vs_NAC2_Input_peak_10925	promoter	LOC_Os02g01580	LOC_Os02g01580	--	--	CAD40518.1 OSJNBa0023J03.3 [Oryza sativa Japonica Group]
Chr2	336313	336603	291	336389	32	4.16549	2.00776	2.62829	NAC2_1_vs_NAC2_Input_peak_10926	intergenic	--	--	--	--	--
Chr2	340764	341185	422	340965	98	43.4196	5.79087	40.7951	NAC2_1_vs_NAC2_Input_peak_10927	promoter	LOC_Os02g01590	LOC_Os02g01590	GO:0000325,plant-type vacuole; GO:0001101,response to acid chemical; GO:0003824,catalytic activity; GO:0004553,hydrolase activity, hydrolyzing O-glycosyl compounds; GO:0004564,beta-fructofuranosidase activity; GO:0005618,cell wall; GO:0005622,intracellular anatomical structure; GO:0005623,obsolete cell; GO:0005737,cytoplasm; GO:0005773,vacuole; GO:0007275,multicellular organism development; GO:00…	INV, sacA; beta-fructofuranosidase [EC:3.2.1.26]; K01193; SST; sucrose:sucrose fructosyltransferase [EC:2.4.1.99]; K21351;	XP_015625788.1 sucrose:sucrose 1-fructosyltransferase [Oryza sativa Japonica Group]
Chr2	385465	385788	324	385624	53	16.2982	3.76956	14.0877	NAC2_1_vs_NAC2_Input_peak_10928	cds	LOC_Os02g01700	LOC_Os02g01700	GO:0003824,catalytic activity; GO:0004842,ubiquitin-protein transferase activity; GO:0006508,proteolysis; GO:0006511,ubiquitin-dependent protein catabolic process; GO:0006807,nitrogen compound metabolic process; GO:0008152,metabolic process; GO:0009056,catabolic process; GO:0009057,macromolecule catabolic process; GO:0009987,cellular process; GO:0010498,proteasomal protein catabolic process; GO:0…	--	EEE56146.1 hypothetical protein OsJ_05031 [Oryza sativa Japonica Group]
Chr2	399328	399744	417	399651	34	3.06196	1.71979	1.73316	NAC2_1_vs_NAC2_Input_peak_10929	intron	LOC_Os02g01720	LOC_Os02g01720	--	--	XP_015627093.1 transmembrane protein 120 homolog isoform X4 [Oryza sativa Japonica Group]
Chr1	11804888	11805353	466	11805144	33	4.25302	2.00737	2.70136	NAC2_1_vs_NAC2_Input_peak_1093	intron	LOC_Os01g21160	LOC_Os01g21160	GO:0003824,catalytic activity; GO:0004147,dihydrolipoamide branched chain acyltransferase activity; GO:0005488,binding; GO:0005515,protein binding; GO:0005622,intracellular anatomical structure; GO:0005623,obsolete cell; GO:0005737,cytoplasm; GO:0005739,mitochondrion; GO:0005759,mitochondrial matrix; GO:0005947,mitochondrial alpha-ketoglutarate dehydrogenase complex; GO:0006950,response to stress…	DBT, bkdB; 2-oxoisovalerate dehydrogenase E2 component (dihydrolipoyl transacylase) [EC:2.3.1.168]; K09699;	KAF2949851.1 hypothetical protein DAI22_01g147100 [Oryza sativa Japonica Group]
Chr2	400314	400900	587	400633	42	7.88603	2.55466	5.98012	NAC2_1_vs_NAC2_Input_peak_10930	cds	LOC_Os02g01720	LOC_Os02g01720	--	--	XP_015627093.1 transmembrane protein 120 homolog isoform X4 [Oryza sativa Japonica Group]
Chr2	405468	405955	488	405734	46	11.2218	3.08221	9.16028	NAC2_1_vs_NAC2_Input_peak_10931	intron	LOC_Os02g01730	LOC_Os02g01730	GO:0006950,response to stress; GO:0009611,response to wounding; GO:0050896,response to stimulus;	IRAK4; interleukin-1 receptor-associated kinase 4 [EC:2.7.11.1]; K04733;	XP_015627092.1 probable receptor-like protein kinase At1g33260 [Oryza sativa Japonica Group]
Chr2	414729	415652	924	415441	194	131.334	10.9015	128.002	NAC2_1_vs_NAC2_Input_peak_10932	cds	LOC_Os02g01740	LOC_Os02g01740	GO:0000245,spliceosomal complex assembly; GO:0000354,cis assembly of pre-catalytic spliceosome; GO:0000375,RNA splicing, via transesterification reactions; GO:0000377,RNA splicing, via transesterification reactions with bulged adenosine as nucleophile; GO:0000398,mRNA splicing, via spliceosome; GO:0003724,RNA helicase activity; GO:0003824,catalytic activity; GO:0004386,helicase activity; GO:00054…	SNRNP200, BRR2; pre-mRNA-splicing helicase BRR2 [EC:3.6.4.13]; K12854;	XP_015625183.1 DExH-box ATP-dependent RNA helicase DExH12 [Oryza sativa Japonica Group]
Chr2	420060	420654	595	420168	51	10.4302	2.76434	8.40185	NAC2_1_vs_NAC2_Input_peak_10933	promoter	LOC_Os02g01750	LOC_Os02g01750	--	--	EAZ21433.1 hypothetical protein OsJ_05036 [Oryza sativa Japonica Group]
Chr2	427119	427732	614	427217	36	9.42911	3.13068	7.44338	NAC2_1_vs_NAC2_Input_peak_10934	intron	LOC_Os02g01770	LOC_Os02g01770	--	--	--
Chr2	461894	462441	548	462087	215	123.593	8.57512	120.316	NAC2_1_vs_NAC2_Input_peak_10935	cds	LOC_Os02g01840	LOC_Os02g01840	--	--	AAU10682.1 putative polyprotein [Oryza sativa Japonica Group]
Chr2	463956	464277	322	464171	35	4.8605	2.10205	3.22249	NAC2_1_vs_NAC2_Input_peak_10936	intron	LOC_Os02g01840	LOC_Os02g01840	--	--	AAU10682.1 putative polyprotein [Oryza sativa Japonica Group]
Chr2	466607	466924	318	466836	37	4.18147	1.91786	2.64086	NAC2_1_vs_NAC2_Input_peak_10937	intergenic	--	--	--	--	--
Chr2	472031	472321	291	472106	31	5.52189	2.36447	3.80586	NAC2_1_vs_NAC2_Input_peak_10938	promoter	LOC_Os02g01850	LOC_Os02g01850	--	--	BAD27936.1 hypothetical protein [Oryza sativa Japonica Group]
Chr2	473064	473597	534	473343	255	191.796	13.2806	188.043	NAC2_1_vs_NAC2_Input_peak_10939	promoter	LOC_Os02g01850	LOC_Os02g01850	--	--	BAD27936.1 hypothetical protein [Oryza sativa Japonica Group]
Chr1	11810125	11810492	368	11810396	29	3.67381	1.95049	2.22197	NAC2_1_vs_NAC2_Input_peak_1094	promoter	LOC_Os01g21160	LOC_Os01g21160	GO:0003824,catalytic activity; GO:0004147,dihydrolipoamide branched chain acyltransferase activity; GO:0005488,binding; GO:0005515,protein binding; GO:0005622,intracellular anatomical structure; GO:0005623,obsolete cell; GO:0005737,cytoplasm; GO:0005739,mitochondrion; GO:0005759,mitochondrial matrix; GO:0005947,mitochondrial alpha-ketoglutarate dehydrogenase complex; GO:0006950,response to stress…	DBT, bkdB; 2-oxoisovalerate dehydrogenase E2 component (dihydrolipoyl transacylase) [EC:2.3.1.168]; K09699;	KAF2949851.1 hypothetical protein DAI22_01g147100 [Oryza sativa Japonica Group]
Chr2	505635	506098	464	505956	37	5.60909	2.21884	3.88311	NAC2_1_vs_NAC2_Input_peak_10940	intergenic	--	--	--	--	--
Chr2	509474	509805	332	509768	31	3.50149	1.86849	2.08112	NAC2_1_vs_NAC2_Input_peak_10941	intron	LOC_Os02g01940	LOC_Os02g01940	GO:0000785,chromatin; GO:0000976,transcription cis-regulatory region binding; GO:0001067,transcription regulatory region nucleic acid binding; GO:0003676,nucleic acid binding; GO:0003677,DNA binding; GO:0003682,chromatin binding; GO:0003690,double-stranded DNA binding; GO:0003824,catalytic activity; GO:0005102,signaling receptor binding; GO:0005488,binding; GO:0005506,iron ion binding; GO:0005515…	KDM3; [histone H3]-dimethyl-L-lysine9 demethylase [EC:1.14.11.65]; K15601;	BAF07558.1 Os02g0109400 [Oryza sativa Japonica Group]
Chr2	524091	524593	503	524337	176	223.69	37.7066	219.719	NAC2_1_vs_NAC2_Input_peak_10942	intergenic	--	--	--	--	--
Chr2	534661	535201	541	534909	73	31.9928	5.53754	29.5073	NAC2_1_vs_NAC2_Input_peak_10943	intergenic	--	--	--	--	--
Chr2	544177	544487	311	544224	36	4.80415	2.06849	3.17406	NAC2_1_vs_NAC2_Input_peak_10944	intron	LOC_Os02g01970	LOC_Os02g01970	--	--	XP_015622791.1 uncharacterized protein LOC4328038 isoform X1 [Oryza sativa Japonica Group]
Chr2	550504	550991	488	550845	42	8.30829	2.63948	6.37769	NAC2_1_vs_NAC2_Input_peak_10945	intron	LOC_Os02g01990	LOC_Os02g01990	--	--	EAY84157.1 hypothetical protein OsI_05537 [Oryza sativa Indica Group]
Chr2	560965	561481	517	561215	31	3.66112	1.90712	2.21174	NAC2_1_vs_NAC2_Input_peak_10946	intergenic	--	--	--	--	--
Chr2	574518	575109	592	574834	99	44.2137	5.84936	41.5806	NAC2_1_vs_NAC2_Input_peak_10947	promoter	LOC_Os02g02040	LOC_Os02g02040	GO:0003824,catalytic activity; GO:0004672,protein kinase activity; GO:0004674,protein serine/threonine kinase activity; GO:0004675,transmembrane receptor protein serine/threonine kinase activity; GO:0004888,transmembrane signaling receptor activity; GO:0005488,binding; GO:0005515,protein binding; GO:0005622,intracellular anatomical structure; GO:0005623,obsolete cell; GO:0005737,cytoplasm; GO:000…	--	XP_015625305.1 receptor-like serine/threonine-protein kinase NCRK isoform X5 [Oryza sativa Japonica Group]
Chr2	575848	576305	458	576117	80	29.862	4.72962	27.4058	NAC2_1_vs_NAC2_Input_peak_10948	cds	LOC_Os02g02050	LOC_Os02g02050	GO:0005488,binding; GO:0005515,protein binding; GO:0005622,intracellular anatomical structure; GO:0005623,obsolete cell; GO:0005634,nucleus; GO:0006325,chromatin organization; GO:0006355,regulation of DNA-templated transcription; GO:0006996,organelle organization; GO:0009889,regulation of biosynthetic process; GO:0009890,negative regulation of biosynthetic process; GO:0009892,negative regulation …	CHD4, MI2B; chromodomain-helicase-DNA-binding protein 4 [EC:3.6.4.12]; K11643;	EEC72334.1 hypothetical protein OsI_05543 [Oryza sativa Indica Group]
Chr2	578251	578592	342	578448	57	15.0257	3.35637	12.8477	NAC2_1_vs_NAC2_Input_peak_10949	cds	LOC_Os02g02050	LOC_Os02g02050	GO:0005488,binding; GO:0005515,protein binding; GO:0005622,intracellular anatomical structure; GO:0005623,obsolete cell; GO:0005634,nucleus; GO:0006325,chromatin organization; GO:0006355,regulation of DNA-templated transcription; GO:0006996,organelle organization; GO:0009889,regulation of biosynthetic process; GO:0009890,negative regulation of biosynthetic process; GO:0009892,negative regulation …	CHD4, MI2B; chromodomain-helicase-DNA-binding protein 4 [EC:3.6.4.12]; K11643;	EEC72334.1 hypothetical protein OsI_05543 [Oryza sativa Indica Group]
Chr1	11830879	11831238	360	11831090	92	43.8468	6.26136	41.2178	NAC2_1_vs_NAC2_Input_peak_1095	promoter	LOC_Os01g21210	LOC_Os01g21210	--	--	AAX92926.1 retrotransposon protein, putative, unclassified [Oryza sativa Japonica Group]
Chr2	582290	582888	599	582595	212	141.671	10.7501	138.267	NAC2_1_vs_NAC2_Input_peak_10950	intron	LOC_Os02g02050	LOC_Os02g02050	GO:0005488,binding; GO:0005515,protein binding; GO:0005622,intracellular anatomical structure; GO:0005623,obsolete cell; GO:0005634,nucleus; GO:0006325,chromatin organization; GO:0006355,regulation of DNA-templated transcription; GO:0006996,organelle organization; GO:0009889,regulation of biosynthetic process; GO:0009890,negative regulation of biosynthetic process; GO:0009892,negative regulation …	CHD4, MI2B; chromodomain-helicase-DNA-binding protein 4 [EC:3.6.4.12]; K11643;	EEC72334.1 hypothetical protein OsI_05543 [Oryza sativa Indica Group]
Chr2	584237	584762	526	584370	56	12.9658	3.04183	10.8465	NAC2_1_vs_NAC2_Input_peak_10951	intron	LOC_Os02g02050	LOC_Os02g02050	GO:0005488,binding; GO:0005515,protein binding; GO:0005622,intracellular anatomical structure; GO:0005623,obsolete cell; GO:0005634,nucleus; GO:0006325,chromatin organization; GO:0006355,regulation of DNA-templated transcription; GO:0006996,organelle organization; GO:0009889,regulation of biosynthetic process; GO:0009890,negative regulation of biosynthetic process; GO:0009892,negative regulation …	CHD4, MI2B; chromodomain-helicase-DNA-binding protein 4 [EC:3.6.4.12]; K11643;	EEC72334.1 hypothetical protein OsI_05543 [Oryza sativa Indica Group]
Chr2	585347	586001	655	585965	34	3.63087	1.84765	2.18785	NAC2_1_vs_NAC2_Input_peak_10952	intron	LOC_Os02g02050	LOC_Os02g02050	GO:0005488,binding; GO:0005515,protein binding; GO:0005622,intracellular anatomical structure; GO:0005623,obsolete cell; GO:0005634,nucleus; GO:0006325,chromatin organization; GO:0006355,regulation of DNA-templated transcription; GO:0006996,organelle organization; GO:0009889,regulation of biosynthetic process; GO:0009890,negative regulation of biosynthetic process; GO:0009892,negative regulation …	CHD4, MI2B; chromodomain-helicase-DNA-binding protein 4 [EC:3.6.4.12]; K11643;	EEC72334.1 hypothetical protein OsI_05543 [Oryza sativa Indica Group]
Chr2	587755	588295	541	588093	57	14.2212	3.21875	12.0643	NAC2_1_vs_NAC2_Input_peak_10953	intron	LOC_Os02g02050	LOC_Os02g02050	GO:0005488,binding; GO:0005515,protein binding; GO:0005622,intracellular anatomical structure; GO:0005623,obsolete cell; GO:0005634,nucleus; GO:0006325,chromatin organization; GO:0006355,regulation of DNA-templated transcription; GO:0006996,organelle organization; GO:0009889,regulation of biosynthetic process; GO:0009890,negative regulation of biosynthetic process; GO:0009892,negative regulation …	CHD4, MI2B; chromodomain-helicase-DNA-binding protein 4 [EC:3.6.4.12]; K11643;	EEC72334.1 hypothetical protein OsI_05543 [Oryza sativa Indica Group]
Chr2	594442	594941	500	594911	40	6.11258	2.2526	4.33691	NAC2_1_vs_NAC2_Input_peak_10954	intergenic	--	--	--	--	--
Chr2	613565	614077	513	613940	37	6.58202	2.42895	4.76619	NAC2_1_vs_NAC2_Input_peak_10955	intergenic	--	--	--	--	--
Chr2	625197	625708	512	625328	42	7.40027	2.45831	5.52536	NAC2_1_vs_NAC2_Input_peak_10956	cds	LOC_Os02g02110	LOC_Os02g02110	GO:0000030,mannosyltransferase activity; GO:0003824,catalytic activity; GO:0005622,intracellular anatomical structure; GO:0005623,obsolete cell; GO:0005737,cytoplasm; GO:0005783,endoplasmic reticulum; GO:0005789,endoplasmic reticulum membrane; GO:0006497,protein lipidation; GO:0006505,GPI anchor metabolic process; GO:0006506,GPI anchor biosynthetic process; GO:0006629,lipid metabolic process; GO:…	PIGB; GPI mannosyltransferase 3 [EC:2.4.1.-]; K05286;	XP_015627147.1 GPI mannosyltransferase 3 [Oryza sativa Japonica Group]
Chr2	626035	626310	276	626122	36	5.48239	2.21556	3.77012	NAC2_1_vs_NAC2_Input_peak_10957	three_prime_UTR	LOC_Os02g02110	LOC_Os02g02110	GO:0000030,mannosyltransferase activity; GO:0003824,catalytic activity; GO:0005622,intracellular anatomical structure; GO:0005623,obsolete cell; GO:0005737,cytoplasm; GO:0005783,endoplasmic reticulum; GO:0005789,endoplasmic reticulum membrane; GO:0006497,protein lipidation; GO:0006505,GPI anchor metabolic process; GO:0006506,GPI anchor biosynthetic process; GO:0006629,lipid metabolic process; GO:…	PIGB; GPI mannosyltransferase 3 [EC:2.4.1.-]; K05286;	XP_015627147.1 GPI mannosyltransferase 3 [Oryza sativa Japonica Group]
Chr2	634045	634359	315	634274	33	4.43572	2.0496	2.85755	NAC2_1_vs_NAC2_Input_peak_10958	intron	LOC_Os02g02130	LOC_Os02g02130	--	RP-L37e, RPL37; large subunit ribosomal protein L37e; K02922;	XP_006646776.1 60S ribosomal protein L37-1-like [Oryza brachyantha]
Chr2	641426	641911	486	641709	47	9.07212	2.63719	7.10064	NAC2_1_vs_NAC2_Input_peak_10959	promoter	LOC_Os02g02140	LOC_Os02g02140	GO:0000003,reproduction; GO:0003006,developmental process involved in reproduction; GO:0003824,catalytic activity; GO:0004672,protein kinase activity; GO:0005623,obsolete cell; GO:0006468,protein phosphorylation; GO:0006793,phosphorus metabolic process; GO:0006796,phosphate-containing compound metabolic process; GO:0006807,nitrogen compound metabolic process; GO:0007275,multicellular organism dev…	--	XP_025878980.1 MDIS1-interacting receptor like kinase 1 [Oryza sativa Japonica Group]
Chr1	11839218	11839550	333	11839346	67	34.5103	6.60111	31.9913	NAC2_1_vs_NAC2_Input_peak_1096	intergenic	--	--	--	--	--
Chr2	643323	644078	756	643468	63	19.6054	3.89072	17.3227	NAC2_1_vs_NAC2_Input_peak_10960	intergenic	--	--	--	--	--
Chr2	669187	669713	527	669532	48	11.4659	3.05276	9.39564	NAC2_1_vs_NAC2_Input_peak_10961	promoter	LOC_Os02g02190	LOC_Os02g02190	GO:0000325,plant-type vacuole; GO:0001101,response to acid chemical; GO:0005215,transporter activity; GO:0005622,intracellular anatomical structure; GO:0005623,obsolete cell; GO:0005737,cytoplasm; GO:0005773,vacuole; GO:0005774,vacuolar membrane; GO:0005886,plasma membrane; GO:0006810,transport; GO:0006811,ion transport; GO:0006820,anion transport; GO:0007275,multicellular organism development; G…	NRT, narK, nrtP, nasA; MFS transporter, NNP family, nitrate/nitrite transporter; K02575;	NP_001388673.1 high-affinity nitrate transporter 2.1 [Oryza sativa Japonica Group]
Chr2	670803	671109	307	671086	38	3.35859	1.73322	1.96727	NAC2_1_vs_NAC2_Input_peak_10962	intergenic	--	--	--	--	--
Chr2	674172	674456	285	674255	34	6.10823	2.41213	4.33375	NAC2_1_vs_NAC2_Input_peak_10963	intergenic	--	--	--	--	--
Chr2	685054	686298	1245	685685	38	7.90498	2.68781	5.99856	NAC2_1_vs_NAC2_Input_peak_10964	intron	LOC_Os02g02210	LOC_Os02g02210	--	POP2; 4-aminobutyrate---pyruvate transaminase [EC:2.6.1.96]; K16871;	NP_001388675.1 probable gamma-aminobutyrate transaminase 4 [Oryza sativa Japonica Group]
Chr2	696351	696826	476	696456	29	4.18133	2.08079	2.64086	NAC2_1_vs_NAC2_Input_peak_10965	intron	LOC_Os02g02210	LOC_Os02g02210	--	POP2; 4-aminobutyrate---pyruvate transaminase [EC:2.6.1.96]; K16871;	NP_001388675.1 probable gamma-aminobutyrate transaminase 4 [Oryza sativa Japonica Group]
Chr2	729326	729781	456	729567	65	17.2511	3.4239	15.0185	NAC2_1_vs_NAC2_Input_peak_10966	cds	LOC_Os02g02250	LOC_Os02g02250	--	--	XP_015624824.2 uncharacterized protein LOC4328056 [Oryza sativa Japonica Group]
Chr2	745193	745675	483	745452	83	43.5614	6.95986	40.9356	NAC2_1_vs_NAC2_Input_peak_10967	three_prime_UTR	LOC_Os02g02270	LOC_Os02g02270	--	--	XP_015627566.1 uncharacterized protein LOC4328057 [Oryza sativa Japonica Group]
Chr2	747672	748224	553	748147	31	4.44855	2.09853	2.86737	NAC2_1_vs_NAC2_Input_peak_10968	intergenic	--	--	--	--	--
Chr2	754644	755044	401	755005	35	4.69693	2.06591	3.08169	NAC2_1_vs_NAC2_Input_peak_10969	cds	LOC_Os02g02290	LOC_Os02g02290	GO:0003676,nucleic acid binding; GO:0003677,DNA binding; GO:0003682,chromatin binding; GO:0005488,binding; GO:0005622,intracellular anatomical structure; GO:0005623,obsolete cell; GO:0005634,nucleus; GO:0005737,cytoplasm; GO:0005829,cytosol; GO:0006325,chromatin organization; GO:0006338,chromatin remodeling; GO:0006996,organelle organization; GO:0009653,anatomical structure morphogenesis; GO:0009…	SMARCA2_4; SWI/SNF-related matrix-associated actin-dependent regulator of chromatin subfamily A member 2/4 [EC:3.6.4.-]; K11647;	EEE56169.1 hypothetical protein OsJ_05089 [Oryza sativa Japonica Group]
Chr1	11840051	11840500	450	11840281	42	6.43295	2.26997	4.62999	NAC2_1_vs_NAC2_Input_peak_1097	intergenic	--	--	--	--	--
Chr2	769735	770566	832	770347	69	21.9928	4.01401	19.6635	NAC2_1_vs_NAC2_Input_peak_10970	intron	LOC_Os02g02320	LOC_Os02g02320	GO:0003824,catalytic activity; GO:0004180,carboxypeptidase activity; GO:0004185,serine-type carboxypeptidase activity; GO:0005576,extracellular region; GO:0005622,intracellular anatomical structure; GO:0005623,obsolete cell; GO:0005737,cytoplasm; GO:0005773,vacuole; GO:0005829,cytosol; GO:0006508,proteolysis; GO:0006807,nitrogen compound metabolic process; GO:0008152,metabolic process; GO:0008233…	--	NP_001388676.1 serine carboxypeptidase 3 precursor [Oryza sativa Japonica Group]
Chr2	771010	771442	433	771421	39	5.12319	2.07509	3.45154	NAC2_1_vs_NAC2_Input_peak_10971	intron	LOC_Os02g02320	LOC_Os02g02320	GO:0003824,catalytic activity; GO:0004180,carboxypeptidase activity; GO:0004185,serine-type carboxypeptidase activity; GO:0005576,extracellular region; GO:0005622,intracellular anatomical structure; GO:0005623,obsolete cell; GO:0005737,cytoplasm; GO:0005773,vacuole; GO:0005829,cytosol; GO:0006508,proteolysis; GO:0006807,nitrogen compound metabolic process; GO:0008152,metabolic process; GO:0008233…	--	NP_001388676.1 serine carboxypeptidase 3 precursor [Oryza sativa Japonica Group]
Chr2	788106	788606	501	788286	63	17.0665	3.46794	14.8383	NAC2_1_vs_NAC2_Input_peak_10972	intron	LOC_Os02g02360	LOC_Os02g02360	--	NOB1; RNA-binding protein NOB1; K11883;	XP_015625897.1 RNA-binding protein NOB1 [Oryza sativa Japonica Group]
Chr2	793719	794254	536	793903	70	23.2719	4.17561	20.9201	NAC2_1_vs_NAC2_Input_peak_10973	intergenic	--	--	--	--	--
Chr2	802249	802688	440	802330	37	6.48905	2.40864	4.68077	NAC2_1_vs_NAC2_Input_peak_10974	intergenic	--	--	--	--	--
Chr2	822174	822665	492	822438	71	22.181	3.95579	19.8483	NAC2_1_vs_NAC2_Input_peak_10975	cds	LOC_Os02g02390	LOC_Os02g02390	--	--	XP_015625394.1 uncharacterized protein LOC4328072 [Oryza sativa Japonica Group]
Chr2	848701	849798	1098	849170	170	107.364	9.6809	104.201	NAC2_1_vs_NAC2_Input_peak_10976	intergenic	--	--	--	--	--
Chr2	855029	855332	304	855184	54	9.71953	2.56693	7.71816	NAC2_1_vs_NAC2_Input_peak_10977	five_prime_UTR	LOC_Os02g02424	LOC_Os02g02424	GO:0000182,rDNA binding; GO:0003676,nucleic acid binding; GO:0003677,DNA binding; GO:0003690,double-stranded DNA binding; GO:0003700,DNA-binding transcription factor activity; GO:0003723,RNA binding; GO:0005488,binding; GO:0005622,intracellular anatomical structure; GO:0005623,obsolete cell; GO:0005634,nucleus; GO:0005730,nucleolus; GO:0006355,regulation of DNA-templated transcription; GO:0008097…	--	XP_025878919.1 transcription factor IIIA isoform X3 [Oryza sativa Japonica Group]
Chr2	881807	882130	324	882011	37	3.7094	1.81915	2.25183	NAC2_1_vs_NAC2_Input_peak_10978	promoter	LOC_Os02g02490	LOC_Os02g02490	GO:0001653,peptide receptor activity; GO:0002376,immune system process; GO:0003824,catalytic activity; GO:0004383,guanylate cyclase activity; GO:0004672,protein kinase activity; GO:0004674,protein serine/threonine kinase activity; GO:0006139,nucleobase-containing compound metabolic process; GO:0006163,purine nucleotide metabolic process; GO:0006164,purine nucleotide biosynthetic process; GO:00061…	--	XP_015627388.1 phytosulfokine receptor 1 [Oryza sativa Japonica Group]
Chr2	883000	883629	630	883147	42	5.32327	2.05851	3.62949	NAC2_1_vs_NAC2_Input_peak_10979	promoter	LOC_Os02g02490	LOC_Os02g02490	GO:0001653,peptide receptor activity; GO:0002376,immune system process; GO:0003824,catalytic activity; GO:0004383,guanylate cyclase activity; GO:0004672,protein kinase activity; GO:0004674,protein serine/threonine kinase activity; GO:0006139,nucleobase-containing compound metabolic process; GO:0006163,purine nucleotide metabolic process; GO:0006164,purine nucleotide biosynthetic process; GO:00061…	--	XP_015627388.1 phytosulfokine receptor 1 [Oryza sativa Japonica Group]
Chr1	11847739	11848088	350	11848034	36	5.89075	2.30515	4.13675	NAC2_1_vs_NAC2_Input_peak_1098	intergenic	--	--	--	--	--
Chr2	896837	897453	617	896964	48	9.1029	2.61491	7.12962	NAC2_1_vs_NAC2_Input_peak_10980	intron	LOC_Os02g02520	LOC_Os02g02520	GO:0005622,intracellular anatomical structure; GO:0005623,obsolete cell; GO:0005737,cytoplasm; GO:0009507,chloroplast; GO:0009532,plastid stroma; GO:0009536,plastid; GO:0009570,chloroplast stroma; GO:0009719,response to endogenous stimulus; GO:0009725,response to hormone; GO:0009735,response to cytokinin; GO:0010033,response to organic substance; GO:0042221,response to chemical; GO:0043226,organe…	--	XP_015627141.1 protein LOW PSII ACCUMULATION 3, chloroplastic [Oryza sativa Japonica Group]
Chr2	898686	899732	1047	898796	38	7.52557	2.60417	5.64146	NAC2_1_vs_NAC2_Input_peak_10981	intron	LOC_Os02g02520	LOC_Os02g02520	GO:0005622,intracellular anatomical structure; GO:0005623,obsolete cell; GO:0005737,cytoplasm; GO:0009507,chloroplast; GO:0009532,plastid stroma; GO:0009536,plastid; GO:0009570,chloroplast stroma; GO:0009719,response to endogenous stimulus; GO:0009725,response to hormone; GO:0009735,response to cytokinin; GO:0010033,response to organic substance; GO:0042221,response to chemical; GO:0043226,organe…	--	XP_015627141.1 protein LOW PSII ACCUMULATION 3, chloroplastic [Oryza sativa Japonica Group]
Chr2	903636	904104	469	903682	33	4.15723	1.98527	2.62214	NAC2_1_vs_NAC2_Input_peak_10982	intron	LOC_Os02g02524	LOC_Os02g02524	--	--	XP_015623521.1 protein canopy-1 [Oryza sativa Japonica Group]
Chr2	911229	911641	413	911318	40	4.9119	2.01461	3.26783	NAC2_1_vs_NAC2_Input_peak_10983	three_prime_UTR	LOC_Os02g02530	LOC_Os02g02530	GO:0000003,reproduction; GO:0000323,lytic vacuole; GO:0003824,catalytic activity; GO:0004175,endopeptidase activity; GO:0004190,aspartic-type endopeptidase activity; GO:0005488,binding; GO:0005515,protein binding; GO:0005622,intracellular anatomical structure; GO:0005623,obsolete cell; GO:0005737,cytoplasm; GO:0005764,lysosome; GO:0005765,lysosomal membrane; GO:0005773,vacuole; GO:0005774,vacuola…	--	NP_001388681.1 signal peptide peptidase 1 [Oryza sativa Japonica Group]
Chr2	921066	921634	569	921316	103	43.7485	5.55001	41.1207	NAC2_1_vs_NAC2_Input_peak_10984	cds	LOC_Os02g02540	LOC_Os02g02540	GO:0001101,response to acid chemical; GO:0002218,activation of innate immune response; GO:0002252,immune effector process; GO:0002253,activation of immune response; GO:0002376,immune system process; GO:0002682,regulation of immune system process; GO:0002684,positive regulation of immune system process; GO:0004888,transmembrane signaling receptor activity; GO:0005215,transporter activity; GO:00052…	--	XP_015627273.1 glutamate receptor 3.1-like [Oryza sativa Japonica Group]
Chr2	931514	931758	245	931666	39	5.08991	2.06839	3.4238	NAC2_1_vs_NAC2_Input_peak_10985	intron	LOC_Os02g02570	LOC_Os02g02570	GO:0000045,autophagosome assembly; GO:0000407,phagophore assembly site; GO:0000422,autophagy of mitochondrion; GO:0005622,intracellular anatomical structure; GO:0005623,obsolete cell; GO:0005737,cytoplasm; GO:0006497,protein lipidation; GO:0006501,C-terminal protein lipidation; GO:0006807,nitrogen compound metabolic process; GO:0006914,autophagy; GO:0006950,response to stress; GO:0006952,defense …	ATG5; autophagy-related protein 5; K08339;	NP_001388682.1 autophagy protein 5 [Oryza sativa Japonica Group]
Chr2	935771	936169	399	935855	37	5.87354	2.27544	4.1214	NAC2_1_vs_NAC2_Input_peak_10986	intron	LOC_Os02g02580	LOC_Os02g02580	GO:0003824,catalytic activity; GO:0005622,intracellular anatomical structure; GO:0005623,obsolete cell; GO:0005737,cytoplasm; GO:0005794,Golgi apparatus; GO:0008374,O-acyltransferase activity; GO:0009987,cellular process; GO:0012505,endomembrane system; GO:0016407,acetyltransferase activity; GO:0016413,O-acetyltransferase activity; GO:0016740,transferase activity; GO:0016746,acyltransferase activ…	--	XP_015627450.1 protein trichome birefringence-like 12 [Oryza sativa Japonica Group]
Chr2	947541	947918	378	947715	61	17.5069	3.6202	15.2685	NAC2_1_vs_NAC2_Input_peak_10987	intergenic	--	--	--	--	--
Chr2	963730	964135	406	963998	43	7.26805	2.40657	5.40178	NAC2_1_vs_NAC2_Input_peak_10988	cds	LOC_Os02g02620	LOC_Os02g02620	GO:0000003,reproduction; GO:0000139,Golgi membrane; GO:0000902,cell morphogenesis; GO:0000904,cell morphogenesis involved in differentiation; GO:0003006,developmental process involved in reproduction; GO:0003824,catalytic activity; GO:0003836,beta-galactoside (CMP) alpha-2,3-sialyltransferase activity; GO:0005576,extracellular region; GO:0005622,intracellular anatomical structure; GO:0005623,obso…	SIAT4A; beta-galactoside alpha-2,3-sialyltransferase (sialyltransferase 4A) [EC:2.4.99.4]; K00780;	NP_001388683.1 sialyltransferase-like protein 4 [Oryza sativa Japonica Group]
Chr2	964448	964760	313	964525	48	8.694	2.54199	6.74161	NAC2_1_vs_NAC2_Input_peak_10989	intron	LOC_Os02g02620	LOC_Os02g02620	GO:0000003,reproduction; GO:0000139,Golgi membrane; GO:0000902,cell morphogenesis; GO:0000904,cell morphogenesis involved in differentiation; GO:0003006,developmental process involved in reproduction; GO:0003824,catalytic activity; GO:0003836,beta-galactoside (CMP) alpha-2,3-sialyltransferase activity; GO:0005576,extracellular region; GO:0005622,intracellular anatomical structure; GO:0005623,obso…	SIAT4A; beta-galactoside alpha-2,3-sialyltransferase (sialyltransferase 4A) [EC:2.4.99.4]; K00780;	NP_001388683.1 sialyltransferase-like protein 4 [Oryza sativa Japonica Group]
Chr1	11875187	11875626	440	11875469	69	20.9398	3.84591	18.6306	NAC2_1_vs_NAC2_Input_peak_1099	intergenic	--	--	--	--	--
Chr2	971374	971897	524	971638	110	52.8872	6.44307	50.1652	NAC2_1_vs_NAC2_Input_peak_10990	cds	LOC_Os02g02640	LOC_Os02g02640	--	--	EEE56184.1 hypothetical protein OsJ_05137 [Oryza sativa Japonica Group]
Chr2	982779	983279	501	983071	77	30.1551	4.94405	27.6945	NAC2_1_vs_NAC2_Input_peak_10991	intron	LOC_Os02g02660	LOC_Os02g02660	--	--	EEE56186.1 hypothetical protein OsJ_05139 [Oryza sativa Japonica Group]
Chr2	990586	990923	338	990744	47	10.1303	2.83394	8.11059	NAC2_1_vs_NAC2_Input_peak_10992	cds	LOC_Os02g02670	LOC_Os02g02670	--	--	EEE56187.1 hypothetical protein OsJ_05140 [Oryza sativa Japonica Group]
Chr2	1001108	1001706	599	1001436	141	72.4148	7.14772	69.5185	NAC2_1_vs_NAC2_Input_peak_10993	intergenic	--	--	--	--	--
Chr2	1004526	1004786	261	1004702	63	16.7387	3.41539	14.5177	NAC2_1_vs_NAC2_Input_peak_10994	intergenic	--	--	--	--	--
Chr2	1007821	1008217	397	1008048	56	13.9885	3.21504	11.839	NAC2_1_vs_NAC2_Input_peak_10995	intergenic	--	--	--	--	--
Chr2	1009056	1009679	624	1009122	38	5.65287	2.20469	3.92316	NAC2_1_vs_NAC2_Input_peak_10996	intron	LOC_Os02g02690	LOC_Os02g02690	GO:0005488,binding; GO:0005515,protein binding; GO:0005622,intracellular anatomical structure; GO:0005623,obsolete cell; GO:0005819,spindle; GO:0005856,cytoskeleton; GO:0005874,microtubule; GO:0005876,spindle microtubule; GO:0008017,microtubule binding; GO:0008092,cytoskeletal protein binding; GO:0015630,microtubule cytoskeleton; GO:0015631,tubulin binding; GO:0043226,organelle; GO:0043228,non-me…	--	XP_015626874.1 AUGMIN subunit 4 [Oryza sativa Japonica Group]
Chr2	1017903	1018250	348	1017978	37	5.8987	2.28084	4.14401	NAC2_1_vs_NAC2_Input_peak_10997	intron	LOC_Os02g02710	LOC_Os02g02710	GO:0003824,catalytic activity; GO:0004180,carboxypeptidase activity; GO:0004181,metallocarboxypeptidase activity; GO:0005576,extracellular region; GO:0005615,extracellular space; GO:0006508,proteolysis; GO:0006807,nitrogen compound metabolic process; GO:0008152,metabolic process; GO:0008233,peptidase activity; GO:0008235,metalloexopeptidase activity; GO:0008237,metallopeptidase activity; GO:00082…	--	KAF2942686.1 hypothetical protein DAI22_02g015200 [Oryza sativa Japonica Group]
Chr2	1019400	1020441	1042	1019515	38	6.38999	2.35955	4.5912	NAC2_1_vs_NAC2_Input_peak_10998	intron	LOC_Os02g02710	LOC_Os02g02710	GO:0003824,catalytic activity; GO:0004180,carboxypeptidase activity; GO:0004181,metallocarboxypeptidase activity; GO:0005576,extracellular region; GO:0005615,extracellular space; GO:0006508,proteolysis; GO:0006807,nitrogen compound metabolic process; GO:0008152,metabolic process; GO:0008233,peptidase activity; GO:0008235,metalloexopeptidase activity; GO:0008237,metallopeptidase activity; GO:00082…	--	KAF2942686.1 hypothetical protein DAI22_02g015200 [Oryza sativa Japonica Group]
Chr2	1022852	1023192	341	1022994	48	10.8414	2.93412	8.79543	NAC2_1_vs_NAC2_Input_peak_10999	cds	LOC_Os02g02720	LOC_Os02g02720	GO:0000139,Golgi membrane; GO:0000149,SNARE binding; GO:0005484,SNAP receptor activity; GO:0005488,binding; GO:0005515,protein binding; GO:0005622,intracellular anatomical structure; GO:0005623,obsolete cell; GO:0005737,cytoplasm; GO:0005768,endosome; GO:0005770,late endosome; GO:0005773,vacuole; GO:0005794,Golgi apparatus; GO:0005802,trans-Golgi network; GO:0006810,transport; GO:0006886,intracel…	STX8; syntaxin 8; K08501; SYP5; syntaxin of plants SYP5; K08503;	KAF2942694.1 hypothetical protein DAI22_02g015300 [Oryza sativa Japonica Group]
Chr1	148676	149129	454	148912	193	115.769	9.05425	112.547	NAC2_1_vs_NAC2_Input_peak_11	intron	LOC_Os01g01307	LOC_Os01g01307	--	SSR2; translocon-associated protein subunit beta; K13250;	KAB8082525.1 hypothetical protein EE612_004428 [Oryza sativa]
Chr1	1173773	1174666	894	1174533	53	11.9992	2.97499	9.90925	NAC2_1_vs_NAC2_Input_peak_110	intron	LOC_Os01g03070	LOC_Os01g03070	GO:0001732,formation of cytoplasmic translation initiation complex; GO:0002181,cytoplasmic translation; GO:0002183,cytoplasmic translational initiation; GO:0002188,translation reinitiation; GO:0003676,nucleic acid binding; GO:0003723,RNA binding; GO:0003729,mRNA binding; GO:0003743,translation initiation factor activity; GO:0005488,binding; GO:0005622,intracellular anatomical structure; GO:000562…	EIF3A; translation initiation factor 3 subunit A; K03254;	KAF2948133.1 hypothetical protein DAI22_01g014200 [Oryza sativa Japonica Group]
Chr1	11895745	11895999	255	11895870	42	7.66563	2.51079	5.77239	NAC2_1_vs_NAC2_Input_peak_1100	promoter	LOC_Os01g21300	LOC_Os01g21300	--	MGLL; acylglycerol lipase [EC:3.1.1.23]; K01054; SMARCC; SWI/SNF related-matrix-associated actin-dependent regulator of chromatin subfamily C; K11649;	KAB8081174.1 hypothetical protein EE612_002133 [Oryza sativa]
Chr2	1023527	1024149	623	1023685	38	6.3497	2.35102	4.5534	NAC2_1_vs_NAC2_Input_peak_11000	intron	LOC_Os02g02720	LOC_Os02g02720	GO:0000139,Golgi membrane; GO:0000149,SNARE binding; GO:0005484,SNAP receptor activity; GO:0005488,binding; GO:0005515,protein binding; GO:0005622,intracellular anatomical structure; GO:0005623,obsolete cell; GO:0005737,cytoplasm; GO:0005768,endosome; GO:0005770,late endosome; GO:0005773,vacuole; GO:0005794,Golgi apparatus; GO:0005802,trans-Golgi network; GO:0006810,transport; GO:0006886,intracel…	STX8; syntaxin 8; K08501; SYP5; syntaxin of plants SYP5; K08503;	KAF2942694.1 hypothetical protein DAI22_02g015300 [Oryza sativa Japonica Group]
Chr2	1041740	1042315	576	1042148	71	22.4357	3.99569	20.0987	NAC2_1_vs_NAC2_Input_peak_11001	intron	LOC_Os02g02750	LOC_Os02g02750	GO:0005622,intracellular anatomical structure; GO:0005623,obsolete cell; GO:0005737,cytoplasm; GO:0005794,Golgi apparatus; GO:0012505,endomembrane system; GO:0043226,organelle; GO:0043227,membrane-bounded organelle; GO:0043229,intracellular organelle; GO:0043231,intracellular membrane-bounded organelle; GO:0044424,obsolete intracellular part; GO:0044444,obsolete cytoplasmic part; GO:0044464,obsol…	EPT1; ethanolaminephosphotransferase [EC:2.7.8.1]; K00993;	KAF2942702.1 hypothetical protein DAI22_02g015600 [Oryza sativa Japonica Group]
Chr2	1050483	1050757	275	1050617	44	8.27305	2.57265	6.34402	NAC2_1_vs_NAC2_Input_peak_11002	promoter	LOC_Os02g02770	LOC_Os02g02770	GO:0003676,nucleic acid binding; GO:0003723,RNA binding; GO:0003824,catalytic activity; GO:0004518,nuclease activity; GO:0004519,endonuclease activity; GO:0005488,binding; GO:0005622,intracellular anatomical structure; GO:0005623,obsolete cell; GO:0006139,nucleobase-containing compound metabolic process; GO:0006725,cellular aromatic compound metabolic process; GO:0006807,nitrogen compound metabol…	--	XP_015625206.2 pentatricopeptide repeat-containing protein At2g17033 [Oryza sativa Japonica Group]
Chr2	1054210	1054602	393	1054488	58	10.2686	2.56087	8.24458	NAC2_1_vs_NAC2_Input_peak_11003	intron	LOC_Os02g02780	LOC_Os02g02780	GO:0003824,catalytic activity; GO:0004672,protein kinase activity; GO:0004674,protein serine/threonine kinase activity; GO:0004712,protein serine/threonine/tyrosine kinase activity; GO:0005622,intracellular anatomical structure; GO:0005623,obsolete cell; GO:0005737,cytoplasm; GO:0005829,cytosol; GO:0006468,protein phosphorylation; GO:0006793,phosphorus metabolic process; GO:0006796,phosphate-cont…	--	XP_015625205.1 serine/threonine-protein kinase STY46 [Oryza sativa Japonica Group]
Chr2	1059690	1060179	490	1060101	39	4.08454	1.86686	2.56266	NAC2_1_vs_NAC2_Input_peak_11004	promoter	LOC_Os02g02790	LOC_Os02g02790	GO:0003824,catalytic activity; GO:0004620,phospholipase activity; GO:0004630,phospholipase D activity; GO:0005622,intracellular anatomical structure; GO:0005623,obsolete cell; GO:0005737,cytoplasm; GO:0005773,vacuole; GO:0005886,plasma membrane; GO:0005911,cell-cell junction; GO:0006629,lipid metabolic process; GO:0006644,phospholipid metabolic process; GO:0006650,glycerophospholipid metabolic pr…	PLD1_2; phospholipase D1/2 [EC:3.1.4.4]; K01115;	KAB8085603.1 hypothetical protein EE612_008512 [Oryza sativa]
Chr2	1067679	1068057	379	1067920	30	3.19218	1.8101	1.83644	NAC2_1_vs_NAC2_Input_peak_11005	intron	LOC_Os02g02800	LOC_Os02g02800	--	--	XP_015625728.1 methyltransferase-like protein 23 isoform X2 [Oryza sativa Japonica Group]
Chr2	1081786	1082118	333	1081944	33	4.09329	1.97054	2.56798	NAC2_1_vs_NAC2_Input_peak_11006	intron	LOC_Os02g02840	LOC_Os02g02840	GO:0005623,obsolete cell; GO:0005886,plasma membrane; GO:0016020,membrane; GO:0044464,obsolete cell part; GO:0071944,cell periphery;	RAC1; Ras-related C3 botulinum toxin substrate 1; K04392;	NP_001105197.1 Rho-related protein from plants 9 [Zea mays]
Chr2	1090906	1091250	345	1091007	38	6.63435	2.41153	4.81414	NAC2_1_vs_NAC2_Input_peak_11007	cds	LOC_Os02g02860	LOC_Os02g02860	GO:0000003,reproduction; GO:0003006,developmental process involved in reproduction; GO:0005622,intracellular anatomical structure; GO:0005623,obsolete cell; GO:0005737,cytoplasm; GO:0005739,mitochondrion; GO:0006082,organic acid metabolic process; GO:0006139,nucleobase-containing compound metabolic process; GO:0006399,tRNA metabolic process; GO:0006412,translation; GO:0006418,tRNA aminoacylation …	EARS, gltX; glutamyl-tRNA synthetase [EC:6.1.1.17]; K01885;	XP_015622843.1 glutamate--tRNA ligase, chloroplastic/mitochondrial [Oryza sativa Japonica Group]
Chr2	1128611	1128895	285	1128694	39	5.89316	2.23126	4.13909	NAC2_1_vs_NAC2_Input_peak_11008	intron	LOC_Os02g02910	LOC_Os02g02910	--	--	XP_015622831.1 uncharacterized protein LOC4328122 isoform X4 [Oryza sativa Japonica Group]
Chr2	1136638	1137590	953	1137312	180	110.809	9.35945	107.622	NAC2_1_vs_NAC2_Input_peak_11009	intron	LOC_Os02g02920	LOC_Os02g02920	--	REEP1_2_3_4; receptor expression-enhancing protein 1/2/3/4; K17338;	XP_015622739.1 putative HVA22-like protein g [Oryza sativa Japonica Group]
Chr1	11906742	11907181	440	11906878	49	14.6613	3.64475	12.4921	NAC2_1_vs_NAC2_Input_peak_1101	three_prime_UTR	LOC_Os01g21320	LOC_Os01g21320	--	UXS1, uxs; UDP-glucuronate decarboxylase [EC:4.1.1.35]; K08678;	XP_015620898.1 UDP-glucuronic acid decarboxylase 4 [Oryza sativa Japonica Group]
Chr2	1167342	1167858	517	1167626	139	78.2085	8.05851	75.2645	NAC2_1_vs_NAC2_Input_peak_11010	intron	LOC_Os02g02980	LOC_Os02g02980	GO:0001101,response to acid chemical; GO:0002376,immune system process; GO:0005622,intracellular anatomical structure; GO:0005623,obsolete cell; GO:0005737,cytoplasm; GO:0005739,mitochondrion; GO:0006082,organic acid metabolic process; GO:0006725,cellular aromatic compound metabolic process; GO:0006950,response to stress; GO:0006952,defense response; GO:0006955,immune response; GO:0008152,metabol…	--	KAF2942748.1 hypothetical protein DAI22_02g017900 [Oryza sativa Japonica Group]
Chr2	1171720	1172043	324	1171780	33	3.9139	1.92923	2.41867	NAC2_1_vs_NAC2_Input_peak_11011	cds	LOC_Os02g02980	LOC_Os02g02980	GO:0001101,response to acid chemical; GO:0002376,immune system process; GO:0005622,intracellular anatomical structure; GO:0005623,obsolete cell; GO:0005737,cytoplasm; GO:0005739,mitochondrion; GO:0006082,organic acid metabolic process; GO:0006725,cellular aromatic compound metabolic process; GO:0006950,response to stress; GO:0006952,defense response; GO:0006955,immune response; GO:0008152,metabol…	--	KAF2942748.1 hypothetical protein DAI22_02g017900 [Oryza sativa Japonica Group]
Chr2	1174730	1174997	268	1174916	52	10.5107	2.7495	8.47536	NAC2_1_vs_NAC2_Input_peak_11012	intron	LOC_Os02g02990	LOC_Os02g02990	--	EIF3J; translation initiation factor 3 subunit J; K03245;	XP_015626133.1 eukaryotic translation initiation factor 3 subunit J [Oryza sativa Japonica Group]
Chr2	1205284	1205592	309	1205438	73	12.4239	2.55596	10.3231	NAC2_1_vs_NAC2_Input_peak_11013	intergenic	--	--	--	--	--
Chr2	1231742	1232661	920	1231972	87	36.844	5.44139	34.2958	NAC2_1_vs_NAC2_Input_peak_11014	intron	LOC_Os02g03110	LOC_Os02g03110	GO:0003824,catalytic activity; GO:0003881,CDP-diacylglycerol-inositol 3-phosphatidyltransferase activity; GO:0005622,intracellular anatomical structure; GO:0005623,obsolete cell; GO:0005737,cytoplasm; GO:0005783,endoplasmic reticulum; GO:0005794,Golgi apparatus; GO:0006629,lipid metabolic process; GO:0006644,phospholipid metabolic process; GO:0006793,phosphorus metabolic process; GO:0006796,phosp…	CDIPT; CDP-diacylglycerol--inositol 3-phosphatidyltransferase [EC:2.7.8.11]; K00999;	XP_015627674.1 probable CDP-diacylglycerol--inositol 3-phosphatidyltransferase 2 [Oryza sativa Japonica Group]
Chr2	1249421	1249695	275	1249530	69	17.6715	3.35107	15.4296	NAC2_1_vs_NAC2_Input_peak_11015	promoter	LOC_Os02g03140	LOC_Os02g03140	--	--	EAY84280.1 hypothetical protein OsI_05659 [Oryza sativa Indica Group]
Chr2	1251126	1251978	853	1251350	73	28.7417	4.94125	26.3013	NAC2_1_vs_NAC2_Input_peak_11016	promoter	LOC_Os02g03160	LOC_Os02g03160	--	--	AAX96832.1 retrotransposon protein, putative, Ty1-copia sub-class [Oryza sativa Japonica Group]
Chr2	1277092	1277641	550	1277344	226	166.454	12.6904	162.877	NAC2_1_vs_NAC2_Input_peak_11017	intergenic	--	--	--	--	--
Chr2	1292634	1292973	340	1292817	37	6.67573	2.44948	4.85256	NAC2_1_vs_NAC2_Input_peak_11018	promoter	LOC_Os02g03230	LOC_Os02g03230	--	--	XP_015627447.1 uncharacterized protein LOC107280196 [Oryza sativa Japonica Group]
Chr2	1336070	1336402	333	1336274	51	12.1091	3.06294	10.0159	NAC2_1_vs_NAC2_Input_peak_11019	intron	LOC_Os02g03310	LOC_Os02g03310	GO:0000003,reproduction; GO:0003006,developmental process involved in reproduction; GO:0005622,intracellular anatomical structure; GO:0005623,obsolete cell; GO:0005634,nucleus; GO:0006139,nucleobase-containing compound metabolic process; GO:0006351,DNA-templated transcription; GO:0006396,RNA processing; GO:0006725,cellular aromatic compound metabolic process; GO:0006807,nitrogen compound metaboli…	--	BAD08009.1 putative KH domain protein [Oryza sativa Japonica Group]
Chr1	11907959	11908228	270	11908121	38	5.6684	2.20793	3.93622	NAC2_1_vs_NAC2_Input_peak_1102	intron	LOC_Os01g21320	LOC_Os01g21320	--	UXS1, uxs; UDP-glucuronate decarboxylase [EC:4.1.1.35]; K08678;	XP_015620898.1 UDP-glucuronic acid decarboxylase 4 [Oryza sativa Japonica Group]
Chr2	1363435	1363969	535	1363607	42	5.32327	2.05851	3.62949	NAC2_1_vs_NAC2_Input_peak_11020	intergenic	--	--	--	--	--
Chr2	1374575	1374829	255	1374742	35	3.79356	1.86758	2.32013	NAC2_1_vs_NAC2_Input_peak_11021	promoter	LOC_Os02g03390	LOC_Os02g03390	--	--	KAB8085668.1 hypothetical protein EE612_008597 [Oryza sativa]
Chr2	1375233	1375514	282	1375339	43	9.00519	2.74759	7.03799	NAC2_1_vs_NAC2_Input_peak_11022	promoter	LOC_Os02g03390	LOC_Os02g03390	--	--	KAB8085668.1 hypothetical protein EE612_008597 [Oryza sativa]
Chr2	1387186	1387533	348	1387329	47	9.54085	2.72362	7.54702	NAC2_1_vs_NAC2_Input_peak_11023	promoter	LOC_Os02g03410	LOC_Os02g03410	GO:0001101,response to acid chemical; GO:0002831,regulation of response to biotic stimulus; GO:0002832,negative regulation of response to biotic stimulus; GO:0003824,catalytic activity; GO:0004672,protein kinase activity; GO:0004674,protein serine/threonine kinase activity; GO:0004683,calmodulin-dependent protein kinase activity; GO:0004721,phosphoprotein phosphatase activity; GO:0004722,protein …	CPK; calcium-dependent protein kinase [EC:2.7.11.1]; K13412;	XP_015625884.1 calcium-dependent protein kinase 4 isoform X2 [Oryza sativa Japonica Group]
Chr2	1392555	1392897	343	1392817	37	6.50754	2.41268	4.69763	NAC2_1_vs_NAC2_Input_peak_11024	intron	LOC_Os02g03410	LOC_Os02g03410	GO:0001101,response to acid chemical; GO:0002831,regulation of response to biotic stimulus; GO:0002832,negative regulation of response to biotic stimulus; GO:0003824,catalytic activity; GO:0004672,protein kinase activity; GO:0004674,protein serine/threonine kinase activity; GO:0004683,calmodulin-dependent protein kinase activity; GO:0004721,phosphoprotein phosphatase activity; GO:0004722,protein …	CPK; calcium-dependent protein kinase [EC:2.7.11.1]; K13412;	XP_015625884.1 calcium-dependent protein kinase 4 isoform X2 [Oryza sativa Japonica Group]
Chr2	1407379	1407708	330	1407624	41	6.50681	2.30754	4.69697	NAC2_1_vs_NAC2_Input_peak_11025	cds	LOC_Os02g03460	LOC_Os02g03460	GO:0003824,catalytic activity; GO:0004605,phosphatidate cytidylyltransferase activity; GO:0005622,intracellular anatomical structure; GO:0005623,obsolete cell; GO:0005737,cytoplasm; GO:0006139,nucleobase-containing compound metabolic process; GO:0006220,pyrimidine nucleotide metabolic process; GO:0006221,pyrimidine nucleotide biosynthetic process; GO:0006629,lipid metabolic process; GO:0006644,ph…	E2.7.7.41, CDS1, CDS2, cdsA; phosphatidate cytidylyltransferase [EC:2.7.7.41]; K00981;	EAY84305.1 hypothetical protein OsI_05683 [Oryza sativa Indica Group]
Chr2	1408493	1408836	344	1408668	37	6.95753	2.51156	5.11334	NAC2_1_vs_NAC2_Input_peak_11026	intron	LOC_Os02g03460	LOC_Os02g03460	GO:0003824,catalytic activity; GO:0004605,phosphatidate cytidylyltransferase activity; GO:0005622,intracellular anatomical structure; GO:0005623,obsolete cell; GO:0005737,cytoplasm; GO:0006139,nucleobase-containing compound metabolic process; GO:0006220,pyrimidine nucleotide metabolic process; GO:0006221,pyrimidine nucleotide biosynthetic process; GO:0006629,lipid metabolic process; GO:0006644,ph…	E2.7.7.41, CDS1, CDS2, cdsA; phosphatidate cytidylyltransferase [EC:2.7.7.41]; K00981;	EAY84305.1 hypothetical protein OsI_05683 [Oryza sativa Indica Group]
Chr2	1410944	1411422	479	1411250	35	5.75189	2.30111	4.01147	NAC2_1_vs_NAC2_Input_peak_11027	promoter	LOC_Os02g03470	LOC_Os02g03470	--	--	KAB8085676.1 hypothetical protein EE612_008610, partial [Oryza sativa]
Chr2	1414741	1415005	265	1414914	41	6.17025	2.24135	4.38939	NAC2_1_vs_NAC2_Input_peak_11028	promoter	LOC_Os02g03480	LOC_Os02g03480	--	--	KAF2942823.1 hypothetical protein DAI22_02g022400 [Oryza sativa Japonica Group]
Chr2	1430824	1431180	357	1430935	40	5.48173	2.12697	3.76991	NAC2_1_vs_NAC2_Input_peak_11029	intergenic	--	--	--	--	--
Chr1	11909440	11910055	616	11909679	36	3.86641	1.86739	2.38047	NAC2_1_vs_NAC2_Input_peak_1103	intron	LOC_Os01g21320	LOC_Os01g21320	--	UXS1, uxs; UDP-glucuronate decarboxylase [EC:4.1.1.35]; K08678;	XP_015620898.1 UDP-glucuronic acid decarboxylase 4 [Oryza sativa Japonica Group]
Chr2	1436028	1436558	531	1436198	78	29.7392	4.81806	27.2844	NAC2_1_vs_NAC2_Input_peak_11030	three_prime_UTR	LOC_Os02g03530	LOC_Os02g03530	GO:0003676,nucleic acid binding; GO:0003723,RNA binding; GO:0003824,catalytic activity; GO:0004518,nuclease activity; GO:0004519,endonuclease activity; GO:0005488,binding; GO:0005622,intracellular anatomical structure; GO:0005623,obsolete cell; GO:0006139,nucleobase-containing compound metabolic process; GO:0006725,cellular aromatic compound metabolic process; GO:0006807,nitrogen compound metabol…	--	XP_015622973.1 pentatricopeptide repeat-containing protein At1g71210, mitochondrial [Oryza sativa Japonica Group]
Chr2	1454216	1454634	419	1454340	34	4.44959	2.0316	2.86785	NAC2_1_vs_NAC2_Input_peak_11031	intron	LOC_Os02g03575	LOC_Os02g03575	--	--	XP_015623152.1 uncharacterized protein LOC4328172 [Oryza sativa Japonica Group]
Chr2	1459234	1459519	286	1459456	36	4.92564	2.0947	3.27919	NAC2_1_vs_NAC2_Input_peak_11032	intron	LOC_Os02g03580	LOC_Os02g03580	GO:0003676,nucleic acid binding; GO:0003677,DNA binding; GO:0003700,DNA-binding transcription factor activity; GO:0005488,binding; GO:0005515,protein binding; GO:0005622,intracellular anatomical structure; GO:0005623,obsolete cell; GO:0005634,nucleus; GO:0006355,regulation of DNA-templated transcription; GO:0009889,regulation of biosynthetic process; GO:0009891,positive regulation of biosynthetic…	--	XP_015626323.1 transcription factor HBP-1a [Oryza sativa Japonica Group]
Chr2	1464831	1465229	399	1464974	43	7.70585	2.49099	5.80988	NAC2_1_vs_NAC2_Input_peak_11033	three_prime_UTR	LOC_Os02g03590	LOC_Os02g03590	--	--	KAF2942838.1 hypothetical protein DAI22_02g023500 [Oryza sativa Japonica Group]
Chr2	1469801	1470208	408	1470056	32	4.51907	2.09171	2.92762	NAC2_1_vs_NAC2_Input_peak_11034	intron	LOC_Os02g03600	LOC_Os02g03600	--	--	XP_015623501.1 dnaJ homolog subfamily B member 1 [Oryza sativa Japonica Group]
Chr2	1477554	1477962	409	1477759	83	25.9595	4.02128	23.5621	NAC2_1_vs_NAC2_Input_peak_11035	intron	LOC_Os02g03610	LOC_Os02g03610	--	--	XP_015623111.1 ADP-ribosylation factor [Oryza sativa Japonica Group]
Chr2	1495443	1495780	338	1495620	36	5.89075	2.30515	4.13675	NAC2_1_vs_NAC2_Input_peak_11036	intergenic	--	--	--	--	--
Chr2	1497742	1498184	443	1497875	61	12.497	2.82281	10.3913	NAC2_1_vs_NAC2_Input_peak_11037	intergenic	--	--	--	--	--
Chr2	1516323	1516842	520	1516573	33	4.73152	2.11824	3.11134	NAC2_1_vs_NAC2_Input_peak_11038	promoter	LOC_Os02g03650	LOC_Os02g03650	--	--	KAF2942848.1 hypothetical protein DAI22_02g024100 [Oryza sativa Japonica Group]
Chr2	1543902	1544188	287	1544058	48	10.4786	2.86619	8.44498	NAC2_1_vs_NAC2_Input_peak_11039	intron	LOC_Os02g03690	LOC_Os02g03690	GO:0003700,DNA-binding transcription factor activity; GO:0003824,catalytic activity; GO:0004553,hydrolase activity, hydrolyzing O-glycosyl compounds; GO:0005622,intracellular anatomical structure; GO:0005623,obsolete cell; GO:0005634,nucleus; GO:0006355,regulation of DNA-templated transcription; GO:0009889,regulation of biosynthetic process; GO:0010468,regulation of gene expression; GO:0010556,re…	E3.2.1.2; beta-amylase [EC:3.2.1.2]; K01177;	XP_015622759.1 beta-amylase 8 [Oryza sativa Japonica Group]
Chr1	11940000	11940462	463	11940048	37	6.869	2.492	5.03127	NAC2_1_vs_NAC2_Input_peak_1104	intergenic	--	--	--	--	--
Chr2	1551575	1552054	480	1551828	41	7.13415	2.43233	5.27699	NAC2_1_vs_NAC2_Input_peak_11040	three_prime_UTR	LOC_Os02g03700	LOC_Os02g03700	--	--	KAB8085700.1 hypothetical protein EE612_008638 [Oryza sativa]
Chr2	1561372	1561939	568	1561755	80	23.3849	3.78038	21.0312	NAC2_1_vs_NAC2_Input_peak_11041	intron	LOC_Os02g03720	LOC_Os02g03720	--	--	XP_015622744.1 uncharacterized protein LOC4328186 [Oryza sativa Japonica Group]
Chr2	1562193	1562440	248	1562302	37	6.43389	2.39661	4.63086	NAC2_1_vs_NAC2_Input_peak_11042	intron	LOC_Os02g03720	LOC_Os02g03720	--	--	XP_015622744.1 uncharacterized protein LOC4328186 [Oryza sativa Japonica Group]
Chr2	1564337	1564706	370	1564502	46	9.73846	2.7923	7.73662	NAC2_1_vs_NAC2_Input_peak_11043	intron	LOC_Os02g03730	LOC_Os02g03730	GO:0000120,RNA polymerase I transcription regulator complex; GO:0000500,RNA polymerase I upstream activating factor complex; GO:0005622,intracellular anatomical structure; GO:0005623,obsolete cell; GO:0005634,nucleus; GO:0005667,transcription regulator complex; GO:0005730,nucleolus; GO:0006355,regulation of DNA-templated transcription; GO:0006356,regulation of transcription by RNA polymerase I; G…	--	XP_015622745.1 upstream activation factor subunit spp27 [Oryza sativa Japonica Group]
Chr2	1573105	1573560	456	1573311	48	10.6463	2.89749	8.60592	NAC2_1_vs_NAC2_Input_peak_11044	intron	LOC_Os02g03750	LOC_Os02g03750	GO:0005618,cell wall; GO:0005623,obsolete cell; GO:0009505,plant-type cell wall; GO:0030312,external encapsulating structure; GO:0044464,obsolete cell part; GO:0071944,cell periphery;	E3.2.1.67; galacturan 1,4-alpha-galacturonidase [EC:3.2.1.67]; K01213;	XP_015627612.1 probable polygalacturonase At1g80170 [Oryza sativa Japonica Group]
Chr2	1576890	1577172	283	1576934	42	6.2707	2.23879	4.48213	NAC2_1_vs_NAC2_Input_peak_11045	intron	LOC_Os02g03760	LOC_Os02g03760	GO:0001817,regulation of cytokine production; GO:0001959,regulation of cytokine-mediated signaling pathway; GO:0002682,regulation of immune system process; GO:0002697,regulation of immune effector process; GO:0002831,regulation of response to biotic stimulus; GO:0003824,catalytic activity; GO:0004842,ubiquitin-protein transferase activity; GO:0004857,enzyme inhibitor activity; GO:0004866,endopept…	--	XP_015627613.1 BOI-related E3 ubiquitin-protein ligase 1 [Oryza sativa Japonica Group]
Chr2	1595653	1596068	416	1595890	75	26.03	4.37795	23.6319	NAC2_1_vs_NAC2_Input_peak_11046	intron	LOC_Os02g03790	LOC_Os02g03790	--	--	XP_015623813.1 uncharacterized protein LOC4328191 [Oryza sativa Japonica Group]
Chr2	1597886	1598210	325	1598028	58	12.9567	2.97772	10.839	NAC2_1_vs_NAC2_Input_peak_11047	intron	LOC_Os02g03790	LOC_Os02g03790	--	--	XP_015623813.1 uncharacterized protein LOC4328191 [Oryza sativa Japonica Group]
Chr2	1599998	1600339	342	1600074	37	5.46114	2.18731	3.75159	NAC2_1_vs_NAC2_Input_peak_11048	promoter	LOC_Os02g03800	LOC_Os02g03800	--	--	XP_015625070.1 uncharacterized protein LOC9271108 [Oryza sativa Japonica Group]
Chr2	1611546	1611927	382	1611658	64	17.3051	3.46875	15.071	NAC2_1_vs_NAC2_Input_peak_11049	promoter	LOC_Os02g03830	LOC_Os02g03830	--	--	XP_015627383.1 uncharacterized protein LOC4328193 [Oryza sativa Japonica Group]
Chr1	11961162	11961687	526	11961443	77	23.8071	3.95246	21.4459	NAC2_1_vs_NAC2_Input_peak_1105	cds	LOC_Os01g21420	LOC_Os01g21420	--	SFRS1, ASF, SF2; splicing factor, arginine/serine-rich 1; K12890;	EEC70512.1 hypothetical protein OsI_01613 [Oryza sativa Indica Group]
Chr2	1614555	1614959	405	1614823	38	4.50718	1.96833	2.91791	NAC2_1_vs_NAC2_Input_peak_11050	intergenic	--	--	--	--	--
Chr2	1633597	1633878	282	1633651	35	4.8605	2.10205	3.22249	NAC2_1_vs_NAC2_Input_peak_11051	intron	LOC_Os02g03850	LOC_Os02g03850	--	--	KAB8085718.1 hypothetical protein EE612_008664 [Oryza sativa]
Chr2	1634166	1635289	1124	1634960	155	98.1743	9.6461	95.0781	NAC2_1_vs_NAC2_Input_peak_11052	intron	LOC_Os02g03850	LOC_Os02g03850	--	--	KAB8085718.1 hypothetical protein EE612_008664 [Oryza sativa]
Chr2	1643829	1644249	421	1644046	157	88.5668	8.17013	85.5424	NAC2_1_vs_NAC2_Input_peak_11053	three_prime_UTR	LOC_Os02g03870	LOC_Os02g03870	GO:0000272,polysaccharide catabolic process; GO:0003824,catalytic activity; GO:0004553,hydrolase activity, hydrolyzing O-glycosyl compounds; GO:0005623,obsolete cell; GO:0005886,plasma membrane; GO:0005975,carbohydrate metabolic process; GO:0005976,polysaccharide metabolic process; GO:0008152,metabolic process; GO:0008422,beta-glucosidase activity; GO:0009056,catabolic process; GO:0009057,macromo…	bglX; beta-glucosidase [EC:3.2.1.21]; K05349; E3.2.1.21; beta-glucosidase [EC:3.2.1.21]; K01188;	XP_015623497.1 uncharacterized protein LOC4328197 [Oryza sativa Japonica Group]
Chr2	1648884	1649801	918	1649068	43	9.02772	2.75213	7.05894	NAC2_1_vs_NAC2_Input_peak_11054	promoter	LOC_Os02g03880	LOC_Os02g03880	GO:0005215,transporter activity; GO:0005622,intracellular anatomical structure; GO:0005623,obsolete cell; GO:0005737,cytoplasm; GO:0005739,mitochondrion; GO:0005740,mitochondrial envelope; GO:0005741,mitochondrial outer membrane; GO:0005742,mitochondrial outer membrane translocase complex; GO:0005773,vacuole; GO:0005774,vacuolar membrane; GO:0006605,protein targeting; GO:0006626,protein targeting…	--	XP_015625417.1 mitochondrial import receptor subunit TOM9-2 [Oryza sativa Japonica Group]
Chr2	1661416	1661698	283	1661579	42	7.77649	2.53282	5.87702	NAC2_1_vs_NAC2_Input_peak_11055	intron	LOC_Os02g03900	LOC_Os02g03900	GO:0005215,transporter activity; GO:0005623,obsolete cell; GO:0005886,plasma membrane; GO:0006810,transport; GO:0006811,ion transport; GO:0006812,cation transport; GO:0010035,response to inorganic substance; GO:0010038,response to metal ion; GO:0010044,response to aluminum ion; GO:0015075,ion transmembrane transporter activity; GO:0015083,aluminum ion transmembrane transporter activity; GO:001531…	SLC11A2, DMT1, NRAMP2; natural resistance-associated macrophage protein 2; K21398;	XP_015625418.1 metal transporter NRAT1 [Oryza sativa Japonica Group]
Chr2	1663370	1663676	307	1663589	57	11.2651	2.73768	9.20232	NAC2_1_vs_NAC2_Input_peak_11056	promoter	LOC_Os02g03900	LOC_Os02g03900	GO:0005215,transporter activity; GO:0005623,obsolete cell; GO:0005886,plasma membrane; GO:0006810,transport; GO:0006811,ion transport; GO:0006812,cation transport; GO:0010035,response to inorganic substance; GO:0010038,response to metal ion; GO:0010044,response to aluminum ion; GO:0015075,ion transmembrane transporter activity; GO:0015083,aluminum ion transmembrane transporter activity; GO:001531…	SLC11A2, DMT1, NRAMP2; natural resistance-associated macrophage protein 2; K21398;	XP_015625418.1 metal transporter NRAT1 [Oryza sativa Japonica Group]
Chr2	1686345	1686662	318	1686454	34	3.72065	1.86779	2.26026	NAC2_1_vs_NAC2_Input_peak_11057	intron	LOC_Os02g03950	LOC_Os02g03950	GO:0000209,protein polyubiquitination; GO:0000323,lytic vacuole; GO:0002376,immune system process; GO:0002495,antigen processing and presentation of peptide antigen via MHC class II; GO:0002504,antigen processing and presentation of peptide or polysaccharide antigen via MHC class II; GO:0003824,catalytic activity; GO:0004842,ubiquitin-protein transferase activity; GO:0005102,signaling receptor bi…	--	KAF2942889.1 hypothetical protein DAI22_02g026800 [Oryza sativa Japonica Group]
Chr2	1688773	1689206	434	1689016	100	40.3755	5.23961	37.7855	NAC2_1_vs_NAC2_Input_peak_11058	three_prime_UTR	LOC_Os02g03950	LOC_Os02g03950	GO:0000209,protein polyubiquitination; GO:0000323,lytic vacuole; GO:0002376,immune system process; GO:0002495,antigen processing and presentation of peptide antigen via MHC class II; GO:0002504,antigen processing and presentation of peptide or polysaccharide antigen via MHC class II; GO:0003824,catalytic activity; GO:0004842,ubiquitin-protein transferase activity; GO:0005102,signaling receptor bi…	--	KAF2942889.1 hypothetical protein DAI22_02g026800 [Oryza sativa Japonica Group]
Chr2	1692150	1692435	286	1692331	41	5.85029	2.17885	4.10038	NAC2_1_vs_NAC2_Input_peak_11059	intergenic	--	--	--	--	--
Chr1	11966743	11967293	551	11967046	247	188.736	13.6255	185.005	NAC2_1_vs_NAC2_Input_peak_1106	promoter	LOC_Os01g21430	LOC_Os01g21430	--	--	--
Chr2	1698910	1699224	315	1699160	40	7.01718	2.43584	5.1678	NAC2_1_vs_NAC2_Input_peak_11060	intergenic	--	--	--	--	--
Chr2	1702027	1702988	962	1702766	86	35.2353	5.24458	32.7072	NAC2_1_vs_NAC2_Input_peak_11061	intergenic	--	--	--	--	--
Chr2	1706461	1706924	464	1706631	116	51.1637	5.85047	48.4591	NAC2_1_vs_NAC2_Input_peak_11062	intergenic	--	--	--	--	--
Chr2	1711446	1711840	395	1711736	44	9.08863	2.73128	7.11645	NAC2_1_vs_NAC2_Input_peak_11063	cds	LOC_Os02g03970	LOC_Os02g03970	GO:0003676,nucleic acid binding; GO:0003723,RNA binding; GO:0003824,catalytic activity; GO:0004518,nuclease activity; GO:0004519,endonuclease activity; GO:0005488,binding; GO:0005622,intracellular anatomical structure; GO:0005623,obsolete cell; GO:0006139,nucleobase-containing compound metabolic process; GO:0006725,cellular aromatic compound metabolic process; GO:0006807,nitrogen compound metabol…	--	XP_015626825.1 pentatricopeptide repeat-containing protein At4g04790, mitochondrial [Oryza sativa Japonica Group]
Chr2	1716064	1716336	273	1716133	36	4.63854	2.03284	3.0308	NAC2_1_vs_NAC2_Input_peak_11064	intron	LOC_Os02g03970	LOC_Os02g03970	GO:0003676,nucleic acid binding; GO:0003723,RNA binding; GO:0003824,catalytic activity; GO:0004518,nuclease activity; GO:0004519,endonuclease activity; GO:0005488,binding; GO:0005622,intracellular anatomical structure; GO:0005623,obsolete cell; GO:0006139,nucleobase-containing compound metabolic process; GO:0006725,cellular aromatic compound metabolic process; GO:0006807,nitrogen compound metabol…	--	XP_015626825.1 pentatricopeptide repeat-containing protein At4g04790, mitochondrial [Oryza sativa Japonica Group]
Chr2	1724925	1725253	329	1725194	38	7.51844	2.60261	5.63532	NAC2_1_vs_NAC2_Input_peak_11065	intron	LOC_Os02g03990	LOC_Os02g03990	--	--	BAD07995.1 Sec31p-like protein [Oryza sativa Japonica Group]
Chr2	1735654	1736219	566	1736154	35	5.5824	2.26295	3.85968	NAC2_1_vs_NAC2_Input_peak_11066	five_prime_UTR	LOC_Os02g04010	LOC_Os02g04010	GO:0000079,regulation of cyclin-dependent protein serine/threonine kinase activity; GO:0000307,cyclin-dependent protein kinase holoenzyme complex; GO:0001932,regulation of protein phosphorylation; GO:0001934,positive regulation of protein phosphorylation; GO:0005622,intracellular anatomical structure; GO:0005623,obsolete cell; GO:0005634,nucleus; GO:0006355,regulation of DNA-templated transcripti…	CCNT; cyclin T; K15188;	XP_015627068.1 cyclin-T1-1 [Oryza sativa Japonica Group]
Chr2	1737416	1737713	298	1737549	87	38.2893	5.67761	35.7239	NAC2_1_vs_NAC2_Input_peak_11067	promoter	LOC_Os02g04010	LOC_Os02g04010	GO:0000079,regulation of cyclin-dependent protein serine/threonine kinase activity; GO:0000307,cyclin-dependent protein kinase holoenzyme complex; GO:0001932,regulation of protein phosphorylation; GO:0001934,positive regulation of protein phosphorylation; GO:0005622,intracellular anatomical structure; GO:0005623,obsolete cell; GO:0005634,nucleus; GO:0006355,regulation of DNA-templated transcripti…	CCNT; cyclin T; K15188;	XP_015627068.1 cyclin-T1-1 [Oryza sativa Japonica Group]
Chr2	1741775	1742462	688	1742193	179	119.808	10.6356	116.556	NAC2_1_vs_NAC2_Input_peak_11068	promoter	LOC_Os02g04020	LOC_Os02g04020	GO:0000003,reproduction; GO:0000226,microtubule cytoskeleton organization; GO:0003006,developmental process involved in reproduction; GO:0005215,transporter activity; GO:0005319,lipid transporter activity; GO:0005548,phospholipid transporter activity; GO:0005622,intracellular anatomical structure; GO:0005623,obsolete cell; GO:0005628,prospore membrane; GO:0005634,nucleus; GO:0005886,plasma membra…	PSMA1; 20S proteasome subunit alpha 6 [EC:3.4.25.1]; K02725;	XP_015626711.1 phosphatidylinositol/phosphatidylcholine transfer protein SFH6 [Oryza sativa Japonica Group]
Chr2	1745813	1746472	660	1746173	380	355.506	20.8387	350.544	NAC2_1_vs_NAC2_Input_peak_11069	intron	LOC_Os02g04020	LOC_Os02g04020	GO:0000003,reproduction; GO:0000226,microtubule cytoskeleton organization; GO:0003006,developmental process involved in reproduction; GO:0005215,transporter activity; GO:0005319,lipid transporter activity; GO:0005548,phospholipid transporter activity; GO:0005622,intracellular anatomical structure; GO:0005623,obsolete cell; GO:0005628,prospore membrane; GO:0005634,nucleus; GO:0005886,plasma membra…	PSMA1; 20S proteasome subunit alpha 6 [EC:3.4.25.1]; K02725;	XP_015626711.1 phosphatidylinositol/phosphatidylcholine transfer protein SFH6 [Oryza sativa Japonica Group]
Chr1	11985141	11985610	470	11985281	40	6.9246	2.41689	5.08217	NAC2_1_vs_NAC2_Input_peak_1107	intergenic	--	--	--	--	--
Chr2	1760251	1760620	370	1760499	45	8.18021	2.52731	6.2559	NAC2_1_vs_NAC2_Input_peak_11070	intron	LOC_Os02g04050	LOC_Os02g04050	GO:0000785,chromatin; GO:0000793,condensed chromosome; GO:0000819,sister chromatid segregation; GO:0003682,chromatin binding; GO:0003824,catalytic activity; GO:0004672,protein kinase activity; GO:0004674,protein serine/threonine kinase activity; GO:0005488,binding; GO:0005515,protein binding; GO:0005622,intracellular anatomical structure; GO:0005623,obsolete cell; GO:0005634,nucleus; GO:0005694,c…	SMC3, CSPG6; structural maintenance of chromosome 3 (chondroitin sulfate proteoglycan 6); K06669;	BAD08001.1 putative SMC3 protein [Oryza sativa Japonica Group]
Chr2	1763238	1763552	315	1763506	33	4.43572	2.0496	2.85755	NAC2_1_vs_NAC2_Input_peak_11071	cds	LOC_Os02g04050	LOC_Os02g04050	GO:0000785,chromatin; GO:0000793,condensed chromosome; GO:0000819,sister chromatid segregation; GO:0003682,chromatin binding; GO:0003824,catalytic activity; GO:0004672,protein kinase activity; GO:0004674,protein serine/threonine kinase activity; GO:0005488,binding; GO:0005515,protein binding; GO:0005622,intracellular anatomical structure; GO:0005623,obsolete cell; GO:0005634,nucleus; GO:0005694,c…	SMC3, CSPG6; structural maintenance of chromosome 3 (chondroitin sulfate proteoglycan 6); K06669;	BAD08001.1 putative SMC3 protein [Oryza sativa Japonica Group]
Chr2	1764897	1765446	550	1765073	129	52.4609	5.39104	49.7434	NAC2_1_vs_NAC2_Input_peak_11072	promoter	LOC_Os02g04050	LOC_Os02g04050	GO:0000785,chromatin; GO:0000793,condensed chromosome; GO:0000819,sister chromatid segregation; GO:0003682,chromatin binding; GO:0003824,catalytic activity; GO:0004672,protein kinase activity; GO:0004674,protein serine/threonine kinase activity; GO:0005488,binding; GO:0005515,protein binding; GO:0005622,intracellular anatomical structure; GO:0005623,obsolete cell; GO:0005634,nucleus; GO:0005694,c…	SMC3, CSPG6; structural maintenance of chromosome 3 (chondroitin sulfate proteoglycan 6); K06669;	BAD08001.1 putative SMC3 protein [Oryza sativa Japonica Group]
Chr2	1767228	1767589	362	1767254	32	4.51907	2.09171	2.92762	NAC2_1_vs_NAC2_Input_peak_11073	intron	LOC_Os02g04060	LOC_Os02g04060	GO:0000785,chromatin; GO:0000793,condensed chromosome; GO:0000819,sister chromatid segregation; GO:0003682,chromatin binding; GO:0003824,catalytic activity; GO:0004672,protein kinase activity; GO:0004674,protein serine/threonine kinase activity; GO:0005488,binding; GO:0005515,protein binding; GO:0005622,intracellular anatomical structure; GO:0005623,obsolete cell; GO:0005634,nucleus; GO:0005694,c…	SMC3, CSPG6; structural maintenance of chromosome 3 (chondroitin sulfate proteoglycan 6); K06669;	EEE56251.1 hypothetical protein OsJ_05273 [Oryza sativa Japonica Group]
Chr2	1776702	1777194	493	1776779	44	9.45388	2.80356	7.46571	NAC2_1_vs_NAC2_Input_peak_11074	cds	LOC_Os02g04080	LOC_Os02g04080	GO:0000785,chromatin; GO:0000793,condensed chromosome; GO:0000819,sister chromatid segregation; GO:0003682,chromatin binding; GO:0003824,catalytic activity; GO:0004672,protein kinase activity; GO:0004674,protein serine/threonine kinase activity; GO:0005488,binding; GO:0005515,protein binding; GO:0005622,intracellular anatomical structure; GO:0005623,obsolete cell; GO:0005634,nucleus; GO:0005694,c…	SMC3, CSPG6; structural maintenance of chromosome 3 (chondroitin sulfate proteoglycan 6); K06669;	KAF2942908.1 hypothetical protein DAI22_02g028000 [Oryza sativa Japonica Group]
Chr2	1794133	1794534	402	1794401	94	36.1079	4.94616	33.5689	NAC2_1_vs_NAC2_Input_peak_11075	intron	LOC_Os02g04120	LOC_Os02g04120	GO:0003824,catalytic activity; GO:0004595,pantetheine-phosphate adenylyltransferase activity; GO:0005622,intracellular anatomical structure; GO:0005623,obsolete cell; GO:0005737,cytoplasm; GO:0005829,cytosol; GO:0006139,nucleobase-containing compound metabolic process; GO:0006140,regulation of nucleotide metabolic process; GO:0006163,purine nucleotide metabolic process; GO:0006164,purine nucleoti…	E2.7.7.3B; pantetheine-phosphate adenylyltransferase [EC:2.7.7.3]; K02201;	XP_015627708.1 phosphopantetheine adenylyltransferase 2 [Oryza sativa Japonica Group]
Chr2	1818165	1818762	598	1818514	55	16.1194	3.6378	13.9135	NAC2_1_vs_NAC2_Input_peak_11076	intron	LOC_Os02g04160	LOC_Os02g04160	--	--	RRT45823.1 hypothetical protein B296_00019378 [Ensete ventricosum]
Chr2	1819584	1819874	291	1819708	36	5.40278	2.19819	3.69956	NAC2_1_vs_NAC2_Input_peak_11077	promoter	LOC_Os02g04170	LOC_Os02g04170	GO:0005622,intracellular anatomical structure; GO:0005623,obsolete cell; GO:0005737,cytoplasm; GO:0006139,nucleobase-containing compound metabolic process; GO:0006725,cellular aromatic compound metabolic process; GO:0006732,obsolete coenzyme metabolic process; GO:0006733,obsolete oxidoreduction coenzyme metabolic process; GO:0006753,nucleoside phosphate metabolic process; GO:0006793,phosphorus me…	nadB; L-aspartate oxidase [EC:1.4.3.16]; K00278;	XP_015622817.2 L-aspartate oxidase, chloroplastic isoform X1 [Oryza sativa Japonica Group]
Chr2	1828048	1828575	528	1828255	53	13.8895	3.31202	11.7433	NAC2_1_vs_NAC2_Input_peak_11078	intron	LOC_Os02g04180	LOC_Os02g04180	GO:0005488,binding; GO:0005623,obsolete cell; GO:0005886,plasma membrane; GO:0016020,membrane; GO:0044464,obsolete cell part; GO:0048037,obsolete cofactor binding; GO:0051536,iron-sulfur cluster binding; GO:0051540,metal cluster binding; GO:0071944,cell periphery;	--	XP_015623314.1 CASP-like protein 4A2 [Oryza sativa Japonica Group]
Chr2	1829268	1829715	448	1829418	141	82.7721	8.56011	79.7923	NAC2_1_vs_NAC2_Input_peak_11079	promoter	LOC_Os02g04180	LOC_Os02g04180	GO:0005488,binding; GO:0005623,obsolete cell; GO:0005886,plasma membrane; GO:0016020,membrane; GO:0044464,obsolete cell part; GO:0048037,obsolete cofactor binding; GO:0051536,iron-sulfur cluster binding; GO:0051540,metal cluster binding; GO:0071944,cell periphery;	--	XP_015623314.1 CASP-like protein 4A2 [Oryza sativa Japonica Group]
Chr1	11990959	11991238	280	11991105	34	4.65388	2.07774	3.04452	NAC2_1_vs_NAC2_Input_peak_1108	intergenic	--	--	--	--	--
Chr2	1833264	1833781	518	1833455	70	19.4818	3.58336	17.2011	NAC2_1_vs_NAC2_Input_peak_11080	intergenic	--	--	--	--	--
Chr2	1835823	1836610	788	1836510	49	9.99894	2.74708	7.98503	NAC2_1_vs_NAC2_Input_peak_11081	intergenic	--	--	--	--	--
Chr2	1864944	1865221	278	1865006	52	13.5692	3.29332	11.4305	NAC2_1_vs_NAC2_Input_peak_11082	promoter	LOC_Os02g04240	LOC_Os02g04240	GO:0000075,cell cycle checkpoint signaling; GO:0000076,DNA replication checkpoint signaling; GO:0003824,catalytic activity; GO:0004672,protein kinase activity; GO:0006468,protein phosphorylation; GO:0006793,phosphorus metabolic process; GO:0006796,phosphate-containing compound metabolic process; GO:0006807,nitrogen compound metabolic process; GO:0007049,cell cycle; GO:0008152,metabolic process; G…	WEE1; wee1-like protein kinase [EC:2.7.11.1]; K06632;	XP_015626457.1 wee1-like protein kinase [Oryza sativa Japonica Group]
Chr2	1866575	1866867	293	1866713	46	9.95222	2.83328	7.94187	NAC2_1_vs_NAC2_Input_peak_11083	intergenic	--	--	--	--	--
Chr2	1868332	1868597	266	1868376	37	6.75273	2.46639	4.92405	NAC2_1_vs_NAC2_Input_peak_11084	intergenic	--	--	--	--	--
Chr2	1883647	1884160	514	1883724	46	9.73846	2.7923	7.73662	NAC2_1_vs_NAC2_Input_peak_11085	intron	LOC_Os02g04270	LOC_Os02g04270	GO:0000182,rDNA binding; GO:0000976,transcription cis-regulatory region binding; GO:0000977,RNA polymerase II transcription regulatory region sequence-specific DNA binding; GO:0000978,RNA polymerase II cis-regulatory region sequence-specific DNA binding; GO:0000987,cis-regulatory region sequence-specific DNA binding; GO:0001067,transcription regulatory region nucleic acid binding; GO:0003676,nucl…	--	XP_015626773.1 myb-binding protein 1A-like protein [Oryza sativa Japonica Group]
Chr2	1886027	1886451	425	1886121	35	4.25645	1.96901	2.70424	NAC2_1_vs_NAC2_Input_peak_11086	intron	LOC_Os02g04270	LOC_Os02g04270	GO:0000182,rDNA binding; GO:0000976,transcription cis-regulatory region binding; GO:0000977,RNA polymerase II transcription regulatory region sequence-specific DNA binding; GO:0000978,RNA polymerase II cis-regulatory region sequence-specific DNA binding; GO:0000987,cis-regulatory region sequence-specific DNA binding; GO:0001067,transcription regulatory region nucleic acid binding; GO:0003676,nucl…	--	XP_015626773.1 myb-binding protein 1A-like protein [Oryza sativa Japonica Group]
Chr2	1888536	1888783	248	1888656	34	5.56315	2.28538	3.84176	NAC2_1_vs_NAC2_Input_peak_11087	three_prime_UTR	LOC_Os02g04270	LOC_Os02g04270	GO:0000182,rDNA binding; GO:0000976,transcription cis-regulatory region binding; GO:0000977,RNA polymerase II transcription regulatory region sequence-specific DNA binding; GO:0000978,RNA polymerase II cis-regulatory region sequence-specific DNA binding; GO:0000987,cis-regulatory region sequence-specific DNA binding; GO:0001067,transcription regulatory region nucleic acid binding; GO:0003676,nucl…	--	XP_015626773.1 myb-binding protein 1A-like protein [Oryza sativa Japonica Group]
Chr2	1905011	1905441	431	1905168	48	10.946	2.95384	8.89719	NAC2_1_vs_NAC2_Input_peak_11088	three_prime_UTR	LOC_Os02g04320	LOC_Os02g04320	GO:0000323,lytic vacuole; GO:0002376,immune system process; GO:0002474,antigen processing and presentation of peptide antigen via MHC class I; GO:0002478,antigen processing and presentation of exogenous peptide antigen; GO:0002495,antigen processing and presentation of peptide antigen via MHC class II; GO:0002504,antigen processing and presentation of peptide or polysaccharide antigen via MHC cla…	SEC13; protein transport protein SEC13; K14004;	XP_015622606.1 protein transport protein SEC13 homolog B [Oryza sativa Japonica Group]
Chr2	1906370	1906942	573	1906799	37	6.02612	2.30826	4.25906	NAC2_1_vs_NAC2_Input_peak_11089	intron	LOC_Os02g04325	LOC_Os02g04325	--	--	XP_015623671.1 uncharacterized protein LOC107277571 [Oryza sativa Japonica Group]
Chr1	11994146	11994518	373	11994311	108	48.0863	5.87692	45.4124	NAC2_1_vs_NAC2_Input_peak_1109	promoter	LOC_Os01g21480	LOC_Os01g21480	--	--	CAE05048.2 OSJNBa0049H08.9 [Oryza sativa Japonica Group]
Chr2	1924001	1924700	700	1924401	42	8.94576	2.76957	6.98211	NAC2_1_vs_NAC2_Input_peak_11090	intergenic	--	--	--	--	--
Chr2	1926192	1927347	1156	1927128	103	48.6613	6.26938	45.9819	NAC2_1_vs_NAC2_Input_peak_11091	promoter	LOC_Os02g04369	LOC_Os02g04369	--	--	--
Chr2	1968847	1969241	395	1969163	34	4.89701	2.13287	3.25449	NAC2_1_vs_NAC2_Input_peak_11092	five_prime_UTR	LOC_Os02g04450	LOC_Os02g04450	--	--	EEC72441.1 hypothetical protein OsI_05770 [Oryza sativa Indica Group]
Chr2	1971226	1971558	333	1971421	37	4.70661	2.02789	3.08932	NAC2_1_vs_NAC2_Input_peak_11093	intron	LOC_Os02g04450	LOC_Os02g04450	--	--	EEC72441.1 hypothetical protein OsI_05770 [Oryza sativa Indica Group]
Chr2	1972235	1972655	421	1972483	35	5.92642	2.34059	4.16899	NAC2_1_vs_NAC2_Input_peak_11094	three_prime_UTR	LOC_Os02g04450	LOC_Os02g04450	--	--	EEC72441.1 hypothetical protein OsI_05770 [Oryza sativa Indica Group]
Chr2	1984543	1984835	293	1984706	43	8.10685	2.56918	6.18703	NAC2_1_vs_NAC2_Input_peak_11095	promoter	LOC_Os02g04490	LOC_Os02g04490	GO:0000003,reproduction; GO:0003006,developmental process involved in reproduction; GO:0003824,catalytic activity; GO:0004402,histone acetyltransferase activity; GO:0006325,chromatin organization; GO:0006473,protein acetylation; GO:0006475,internal protein amino acid acetylation; GO:0006807,nitrogen compound metabolic process; GO:0006996,organelle organization; GO:0007275,multicellular organism d…	EP300, CREBBP, KAT3; E1A/CREB-binding protein [EC:2.3.1.48]; K04498;	XP_015625488.1 probable histone acetyltransferase HAC-like 1 [Oryza sativa Japonica Group]
Chr2	1992905	1993218	314	1993099	43	5.67545	2.10639	3.94247	NAC2_1_vs_NAC2_Input_peak_11096	intron	LOC_Os02g04490	LOC_Os02g04490	GO:0000003,reproduction; GO:0003006,developmental process involved in reproduction; GO:0003824,catalytic activity; GO:0004402,histone acetyltransferase activity; GO:0006325,chromatin organization; GO:0006473,protein acetylation; GO:0006475,internal protein amino acid acetylation; GO:0006807,nitrogen compound metabolic process; GO:0006996,organelle organization; GO:0007275,multicellular organism d…	EP300, CREBBP, KAT3; E1A/CREB-binding protein [EC:2.3.1.48]; K04498;	XP_015625488.1 probable histone acetyltransferase HAC-like 1 [Oryza sativa Japonica Group]
Chr2	1994304	1994722	419	1994484	39	4.84331	2.0188	3.20815	NAC2_1_vs_NAC2_Input_peak_11097	intron	LOC_Os02g04490	LOC_Os02g04490	GO:0000003,reproduction; GO:0003006,developmental process involved in reproduction; GO:0003824,catalytic activity; GO:0004402,histone acetyltransferase activity; GO:0006325,chromatin organization; GO:0006473,protein acetylation; GO:0006475,internal protein amino acid acetylation; GO:0006807,nitrogen compound metabolic process; GO:0006996,organelle organization; GO:0007275,multicellular organism d…	EP300, CREBBP, KAT3; E1A/CREB-binding protein [EC:2.3.1.48]; K04498;	XP_015625488.1 probable histone acetyltransferase HAC-like 1 [Oryza sativa Japonica Group]
Chr2	2042830	2043365	536	2043099	71	26.8559	4.72987	24.4446	NAC2_1_vs_NAC2_Input_peak_11098	intron	LOC_Os02g04570	LOC_Os02g04570	--	--	BAD10533.1 hypothetical protein [Oryza sativa Japonica Group]
Chr2	2046885	2047256	372	2047040	58	16.4067	3.55667	14.1935	NAC2_1_vs_NAC2_Input_peak_11099	intergenic	--	--	--	--	--
Chr1	1186901	1187202	302	1187093	40	4.15712	1.8667	2.62214	NAC2_1_vs_NAC2_Input_peak_111	three_prime_UTR	LOC_Os01g03100	LOC_Os01g03100	--	--	XP_015640944.1 uncharacterized protein LOC4326041 isoform X3 [Oryza sativa Japonica Group]
Chr1	11997994	11998461	468	11998208	162	121.267	12.6612	118.006	NAC2_1_vs_NAC2_Input_peak_1110	intergenic	--	--	--	--	--
Chr2	2048916	2049249	334	2049087	104	33.941	4.25936	31.4297	NAC2_1_vs_NAC2_Input_peak_11100	promoter	LOC_Os02g04580	LOC_Os02g04580	--	--	BAD10535.1 hypothetical protein [Oryza sativa Japonica Group]
Chr2	2054527	2054886	360	2054687	35	3.79356	1.86758	2.32013	NAC2_1_vs_NAC2_Input_peak_11101	intron	LOC_Os02g04590	LOC_Os02g04590	--	--	KAB8085785.1 hypothetical protein EE612_008749, partial [Oryza sativa]
Chr2	2062074	2062476	403	2062332	49	14.5265	3.61692	12.3618	NAC2_1_vs_NAC2_Input_peak_11102	promoter	LOC_Os02g04610	LOC_Os02g04610	--	--	XP_015622734.1 uncharacterized protein LOC4328246 [Oryza sativa Japonica Group]
Chr2	2076247	2076745	499	2076372	38	5.6684	2.20793	3.93622	NAC2_1_vs_NAC2_Input_peak_11103	intron	LOC_Os02g04640	LOC_Os02g04640	GO:0003700,DNA-binding transcription factor activity; GO:0005622,intracellular anatomical structure; GO:0005623,obsolete cell; GO:0005634,nucleus; GO:0006355,regulation of DNA-templated transcription; GO:0009888,tissue development; GO:0009889,regulation of biosynthetic process; GO:0009891,positive regulation of biosynthetic process; GO:0009893,positive regulation of metabolic process; GO:0010087,…	COL1A; collagen type I alpha; K06236;	XP_015627390.1 protein PHOSPHATE STARVATION RESPONSE 3 [Oryza sativa Japonica Group]
Chr2	2079273	2080149	877	2079988	41	7.45633	2.4972	5.57704	NAC2_1_vs_NAC2_Input_peak_11104	promoter	LOC_Os02g04640	LOC_Os02g04640	GO:0003700,DNA-binding transcription factor activity; GO:0005622,intracellular anatomical structure; GO:0005623,obsolete cell; GO:0005634,nucleus; GO:0006355,regulation of DNA-templated transcription; GO:0009888,tissue development; GO:0009889,regulation of biosynthetic process; GO:0009891,positive regulation of biosynthetic process; GO:0009893,positive regulation of metabolic process; GO:0010087,…	COL1A; collagen type I alpha; K06236;	XP_015627390.1 protein PHOSPHATE STARVATION RESPONSE 3 [Oryza sativa Japonica Group]
Chr2	2093049	2093538	490	2093286	219	163.568	12.9687	160.012	NAC2_1_vs_NAC2_Input_peak_11105	promoter	LOC_Os02g04660	LOC_Os02g04660	GO:0003824,catalytic activity; GO:0005622,intracellular anatomical structure; GO:0005623,obsolete cell; GO:0005634,nucleus; GO:0005737,cytoplasm; GO:0005829,cytosol; GO:0006325,chromatin organization; GO:0006355,regulation of DNA-templated transcription; GO:0006479,protein methylation; GO:0006807,nitrogen compound metabolic process; GO:0006996,organelle organization; GO:0008152,metabolic process;…	PRMT5, HSL7; type II protein arginine methyltransferase [EC:2.1.1.320]; K02516;	A2X0Q3.2 RecName: Full=Protein arginine N-methyltransferase 5; AltName: Full=Shk1 kinase-binding protein 1 homolog [Oryza sativa Indica Group]
Chr2	2098943	2099285	343	2099004	36	5.55055	2.23045	3.83032	NAC2_1_vs_NAC2_Input_peak_11106	intron	LOC_Os02g04670	LOC_Os02g04670	GO:0001871,obsolete pattern binding; GO:0003824,catalytic activity; GO:0004553,hydrolase activity, hydrolyzing O-glycosyl compounds; GO:0005488,binding; GO:0005618,cell wall; GO:0005622,intracellular anatomical structure; GO:0005623,obsolete cell; GO:0005737,cytoplasm; GO:0005773,vacuole; GO:0005886,plasma membrane; GO:0005911,cell-cell junction; GO:0009505,plant-type cell wall; GO:0009506,plasmo…	GN5_6; glucan endo-1,3-beta-glucosidase 5/6 [EC:3.2.1.39]; K19893;	XP_015627265.1 glucan endo-1,3-beta-glucosidase 6 [Oryza sativa Japonica Group]
Chr2	2112952	2113965	1014	2113097	48	9.14945	2.62326	7.17425	NAC2_1_vs_NAC2_Input_peak_11107	intron	LOC_Os02g04690	LOC_Os02g04690	--	CAS1; cycloartenol synthase [EC:5.4.99.8]; K01853;	EEE56271.1 hypothetical protein OsJ_05320 [Oryza sativa Japonica Group]
Chr2	2116813	2117726	914	2117018	43	7.84168	2.51738	5.93831	NAC2_1_vs_NAC2_Input_peak_11108	cds	LOC_Os02g04690	LOC_Os02g04690	--	CAS1; cycloartenol synthase [EC:5.4.99.8]; K01853;	EEE56271.1 hypothetical protein OsJ_05320 [Oryza sativa Japonica Group]
Chr2	2126583	2126873	291	2126776	48	12.0129	3.15854	9.92207	NAC2_1_vs_NAC2_Input_peak_11109	intron	LOC_Os02g04700	LOC_Os02g04700	GO:0003824,catalytic activity; GO:0004812,aminoacyl-tRNA ligase activity; GO:0004815,aspartate-tRNA ligase activity; GO:0005622,intracellular anatomical structure; GO:0005623,obsolete cell; GO:0005737,cytoplasm; GO:0005783,endoplasmic reticulum; GO:0005829,cytosol; GO:0006950,response to stress; GO:0006952,defense response; GO:0009605,response to external stimulus; GO:0009607,response to biotic s…	DARS1; aspartyl-tRNA synthetase [EC:6.1.1.12]; K22503;	XP_015625477.1 aspartate--tRNA ligase 2, cytoplasmic [Oryza sativa Japonica Group]
Chr1	12009324	12009913	590	12009513	59	16.9945	3.61695	14.7678	NAC2_1_vs_NAC2_Input_peak_1111	intergenic	--	--	--	--	--
Chr2	2134364	2134646	283	2134512	55	9.36856	2.48873	7.38498	NAC2_1_vs_NAC2_Input_peak_11110	intron	LOC_Os02g04710	LOC_Os02g04710	--	CAS1; cycloartenol synthase [EC:5.4.99.8]; K01853;	AAF03375.1 putative cycloartenol synthase, partial [Oryza sativa]
Chr2	2143079	2143472	394	2143413	33	3.64767	1.86801	2.20044	NAC2_1_vs_NAC2_Input_peak_11111	intron	LOC_Os02g04725	LOC_Os02g04725	GO:0005622,intracellular anatomical structure; GO:0005623,obsolete cell; GO:0005737,cytoplasm; GO:0005783,endoplasmic reticulum; GO:0005789,endoplasmic reticulum membrane; GO:0006066,alcohol metabolic process; GO:0006486,protein glycosylation; GO:0006493,protein O-linked glycosylation; GO:0006497,protein lipidation; GO:0006505,GPI anchor metabolic process; GO:0006506,GPI anchor biosynthetic proce…	DPM2; dolichol phosphate-mannose biosynthesis regulatory protein; K09658;	XP_015622840.1 dolichol-phosphate mannose synthase subunit 2 [Oryza sativa Japonica Group]
Chr2	2156468	2157126	659	2157021	33	5.10243	2.20488	3.43461	NAC2_1_vs_NAC2_Input_peak_11112	intergenic	--	--	--	--	--
Chr2	2161080	2161545	466	2161304	47	10.8586	2.97288	8.81204	NAC2_1_vs_NAC2_Input_peak_11113	intergenic	--	--	--	--	--
Chr2	2181903	2182325	423	2182244	34	3.72065	1.86779	2.26026	NAC2_1_vs_NAC2_Input_peak_11114	intron	LOC_Os02g04770	LOC_Os02g04770	--	--	BAD10258.1 hypothetical protein [Oryza sativa Japonica Group]
Chr2	2210655	2211492	838	2211125	36	5.55055	2.23045	3.83032	NAC2_1_vs_NAC2_Input_peak_11115	cds	LOC_Os02g04810	LOC_Os02g04810	--	--	BAD10267.1 putative auxin response factor 7a [Oryza sativa Japonica Group]
Chr2	2213544	2213930	387	2213883	32	4.66778	2.12718	3.05523	NAC2_1_vs_NAC2_Input_peak_11116	intron	LOC_Os02g04810	LOC_Os02g04810	--	--	BAD10267.1 putative auxin response factor 7a [Oryza sativa Japonica Group]
Chr2	2216996	2217549	554	2217225	64	19.8838	3.8922	17.5952	NAC2_1_vs_NAC2_Input_peak_11117	intergenic	--	--	--	--	--
Chr2	2220328	2220578	251	2220418	54	9.80103	2.58001	7.79718	NAC2_1_vs_NAC2_Input_peak_11118	intergenic	--	--	--	--	--
Chr2	2244526	2244809	284	2244593	37	6.29977	2.36745	4.50793	NAC2_1_vs_NAC2_Input_peak_11119	intron	LOC_Os02g04860	LOC_Os02g04860	--	--	XP_015623582.1 uncharacterized protein LOC4328268 [Oryza sativa Japonica Group]
Chr1	12015815	12016066	252	12015932	32	7.40764	2.80833	5.53205	NAC2_1_vs_NAC2_Input_peak_1112	intergenic	--	--	--	--	--
Chr2	2251191	2251541	351	2251395	37	5.95784	2.29356	4.19708	NAC2_1_vs_NAC2_Input_peak_11120	promoter	LOC_Os02g04880	LOC_Os02g04880	--	--	EAZ21701.1 hypothetical protein OsJ_05334 [Oryza sativa Japonica Group]
Chr2	2251957	2252441	485	2252126	41	5.85029	2.17885	4.10038	NAC2_1_vs_NAC2_Input_peak_11121	promoter	LOC_Os02g04880	LOC_Os02g04880	--	--	EAZ21701.1 hypothetical protein OsJ_05334 [Oryza sativa Japonica Group]
Chr2	2253456	2253860	405	2253591	41	6.86104	2.37777	5.02372	NAC2_1_vs_NAC2_Input_peak_11122	intron	LOC_Os02g04880	LOC_Os02g04880	--	--	EAZ21701.1 hypothetical protein OsJ_05334 [Oryza sativa Japonica Group]
Chr2	2254792	2255235	444	2254842	32	5.52363	2.33371	3.8075	NAC2_1_vs_NAC2_Input_peak_11123	intron	LOC_Os02g04880	LOC_Os02g04880	--	--	EAZ21701.1 hypothetical protein OsJ_05334 [Oryza sativa Japonica Group]
Chr2	2296521	2296914	394	2296681	34	5.4361	2.2561	3.72903	NAC2_1_vs_NAC2_Input_peak_11124	intron	LOC_Os02g04940	LOC_Os02g04940	--	--	CAE04935.2 OSJNBa0017P10.12 [Oryza sativa Japonica Group]
Chr2	2297275	2297744	470	2297446	38	11.1009	3.43807	9.04244	NAC2_1_vs_NAC2_Input_peak_11125	cds	LOC_Os02g04940	LOC_Os02g04940	--	--	CAE04935.2 OSJNBa0017P10.12 [Oryza sativa Japonica Group]
Chr2	2333899	2334582	684	2334167	138	87.9659	9.63216	84.9448	NAC2_1_vs_NAC2_Input_peak_11126	intron	LOC_Os02g04970	LOC_Os02g04970	GO:0005622,intracellular anatomical structure; GO:0005623,obsolete cell; GO:0005634,nucleus; GO:0005635,nuclear envelope; GO:0005643,nuclear pore; GO:0006403,RNA localization; GO:0006405,RNA export from nucleus; GO:0006406,mRNA export from nucleus; GO:0006611,protein export from nucleus; GO:0006810,transport; GO:0006886,intracellular protein transport; GO:0006913,nucleocytoplasmic transport; GO:0…	NUP160, NUP120; nuclear pore complex protein Nup160; K14303;	XP_015626925.1 nuclear pore complex protein NUP160 isoform X1 [Oryza sativa Japonica Group]
Chr2	2339476	2339989	514	2339739	171	102.914	9.0171	99.7842	NAC2_1_vs_NAC2_Input_peak_11127	intron	LOC_Os02g04970	LOC_Os02g04970	GO:0005622,intracellular anatomical structure; GO:0005623,obsolete cell; GO:0005634,nucleus; GO:0005635,nuclear envelope; GO:0005643,nuclear pore; GO:0006403,RNA localization; GO:0006405,RNA export from nucleus; GO:0006406,mRNA export from nucleus; GO:0006611,protein export from nucleus; GO:0006810,transport; GO:0006886,intracellular protein transport; GO:0006913,nucleocytoplasmic transport; GO:0…	NUP160, NUP120; nuclear pore complex protein Nup160; K14303;	XP_015626925.1 nuclear pore complex protein NUP160 isoform X1 [Oryza sativa Japonica Group]
Chr2	2350522	2351090	569	2350815	209	148.654	11.8888	145.201	NAC2_1_vs_NAC2_Input_peak_11128	promoter	LOC_Os02g04980	LOC_Os02g04980	GO:0001732,formation of cytoplasmic translation initiation complex; GO:0002181,cytoplasmic translation; GO:0002183,cytoplasmic translational initiation; GO:0002188,translation reinitiation; GO:0003676,nucleic acid binding; GO:0003723,RNA binding; GO:0003729,mRNA binding; GO:0003743,translation initiation factor activity; GO:0005488,binding; GO:0005622,intracellular anatomical structure; GO:000562…	EIF3A; translation initiation factor 3 subunit A; K03254;	AAT69633.1 putative polyprotein [Oryza sativa Japonica Group]
Chr2	2352935	2353450	516	2353148	89	46.2912	6.94104	43.6361	NAC2_1_vs_NAC2_Input_peak_11129	cds	LOC_Os02g04980	LOC_Os02g04980	GO:0001732,formation of cytoplasmic translation initiation complex; GO:0002181,cytoplasmic translation; GO:0002183,cytoplasmic translational initiation; GO:0002188,translation reinitiation; GO:0003676,nucleic acid binding; GO:0003723,RNA binding; GO:0003729,mRNA binding; GO:0003743,translation initiation factor activity; GO:0005488,binding; GO:0005622,intracellular anatomical structure; GO:000562…	EIF3A; translation initiation factor 3 subunit A; K03254;	AAT69633.1 putative polyprotein [Oryza sativa Japonica Group]
Chr1	12019144	12019725	582	12019594	43	11.0149	3.16527	8.95972	NAC2_1_vs_NAC2_Input_peak_1113	intergenic	--	--	--	--	--
Chr2	2353811	2354160	350	2353959	52	14.8663	3.53901	12.6922	NAC2_1_vs_NAC2_Input_peak_11130	intron	LOC_Os02g04980	LOC_Os02g04980	GO:0001732,formation of cytoplasmic translation initiation complex; GO:0002181,cytoplasmic translation; GO:0002183,cytoplasmic translational initiation; GO:0002188,translation reinitiation; GO:0003676,nucleic acid binding; GO:0003723,RNA binding; GO:0003729,mRNA binding; GO:0003743,translation initiation factor activity; GO:0005488,binding; GO:0005622,intracellular anatomical structure; GO:000562…	EIF3A; translation initiation factor 3 subunit A; K03254;	AAT69633.1 putative polyprotein [Oryza sativa Japonica Group]
Chr2	2373213	2373885	673	2373487	41	8.53609	2.71903	6.59267	NAC2_1_vs_NAC2_Input_peak_11131	intergenic	--	--	--	--	--
Chr2	2408255	2408532	278	2408372	36	5.81225	2.28786	4.06607	NAC2_1_vs_NAC2_Input_peak_11132	intergenic	--	--	--	--	--
Chr2	2409274	2409691	418	2409464	54	14.7055	3.4204	12.5353	NAC2_1_vs_NAC2_Input_peak_11133	promoter	LOC_Os02g05060	LOC_Os02g05060	--	SAUR; SAUR family protein; K14488;	XP_015623600.1 auxin-induced protein X15 [Oryza sativa Japonica Group]
Chr2	2414237	2414751	515	2414414	51	10.9594	2.85696	8.90771	NAC2_1_vs_NAC2_Input_peak_11134	promoter	LOC_Os02g05070	LOC_Os02g05070	--	--	XP_025879317.1 uncharacterized protein LOC112937998 [Oryza sativa Japonica Group]
Chr2	2458707	2459102	396	2459035	35	4.29691	1.97789	2.74042	NAC2_1_vs_NAC2_Input_peak_11135	intergenic	--	--	--	--	--
Chr2	2460409	2460714	306	2460594	71	27.521	4.8475	25.0996	NAC2_1_vs_NAC2_Input_peak_11136	promoter	LOC_Os02g05140	LOC_Os02g05140	--	--	BAD13243.1 hypothetical protein [Oryza sativa Japonica Group]
Chr2	2466636	2467725	1090	2467557	49	14.5601	3.62384	12.3943	NAC2_1_vs_NAC2_Input_peak_11137	cds	LOC_Os02g05160	LOC_Os02g05160	--	--	ABA97489.1 retrotransposon protein, putative, unclassified [Oryza sativa Japonica Group]
Chr2	2468411	2468784	374	2468603	99	42.7524	5.63205	40.1356	NAC2_1_vs_NAC2_Input_peak_11138	promoter	LOC_Os02g05170	LOC_Os02g05170	--	--	BAD19973.1 aminotransferase-like protein [Oryza sativa Japonica Group]
Chr2	2488776	2489304	529	2488942	75	24.9473	4.20843	22.5667	NAC2_1_vs_NAC2_Input_peak_11139	intergenic	--	--	--	--	--
Chr1	12032558	12032953	396	12032844	35	5.83797	2.32056	4.08945	NAC2_1_vs_NAC2_Input_peak_1114	intergenic	--	--	--	--	--
Chr2	2512670	2513133	464	2512769	37	5.62748	2.22276	3.89954	NAC2_1_vs_NAC2_Input_peak_11140	intergenic	--	--	--	--	--
Chr2	2541178	2541595	418	2541507	30	3.42828	1.86876	2.02252	NAC2_1_vs_NAC2_Input_peak_11141	intergenic	--	--	--	--	--
Chr2	2556444	2556910	467	2556722	52	12.4827	3.09469	10.3776	NAC2_1_vs_NAC2_Input_peak_11142	promoter	LOC_Os02g05330	LOC_Os02g05330	GO:0003724,RNA helicase activity; GO:0003824,catalytic activity; GO:0004386,helicase activity; GO:0005622,intracellular anatomical structure; GO:0005623,obsolete cell; GO:0005634,nucleus; GO:0005730,nucleolus; GO:0005737,cytoplasm; GO:0006139,nucleobase-containing compound metabolic process; GO:0006412,translation; GO:0006413,translational initiation; GO:0006518,peptide metabolic process; GO:0006…	EIF4A; translation initiation factor 4A; K03257;	XP_015626460.1 eukaryotic initiation factor 4A-3 [Oryza sativa Japonica Group]
Chr2	2560625	2561023	399	2560751	71	26.3466	4.64112	23.9434	NAC2_1_vs_NAC2_Input_peak_11143	three_prime_UTR	LOC_Os02g05330	LOC_Os02g05330	GO:0003724,RNA helicase activity; GO:0003824,catalytic activity; GO:0004386,helicase activity; GO:0005622,intracellular anatomical structure; GO:0005623,obsolete cell; GO:0005634,nucleus; GO:0005730,nucleolus; GO:0005737,cytoplasm; GO:0006139,nucleobase-containing compound metabolic process; GO:0006412,translation; GO:0006413,translational initiation; GO:0006518,peptide metabolic process; GO:0006…	EIF4A; translation initiation factor 4A; K03257;	XP_015626460.1 eukaryotic initiation factor 4A-3 [Oryza sativa Japonica Group]
Chr2	2565771	2566148	378	2565957	42	9.42721	2.86955	7.44155	NAC2_1_vs_NAC2_Input_peak_11144	intron	LOC_Os02g05340	LOC_Os02g05340	GO:0000502,proteasome complex; GO:0001101,response to acid chemical; GO:0002376,immune system process; GO:0005488,binding; GO:0005515,protein binding; GO:0005622,intracellular anatomical structure; GO:0005623,obsolete cell; GO:0005634,nucleus; GO:0005737,cytoplasm; GO:0005829,cytosol; GO:0005838,proteasome regulatory particle; GO:0005886,plasma membrane; GO:0005911,cell-cell junction; GO:0006508,…	PSMD2, RPN1; 26S proteasome regulatory subunit N1; K03028;	KAF2943046.1 hypothetical protein DAI22_02g037100 [Oryza sativa Japonica Group]
Chr2	2569920	2570922	1003	2570884	32	5.40014	2.30362	3.69745	NAC2_1_vs_NAC2_Input_peak_11145	three_prime_UTR	LOC_Os02g05340	LOC_Os02g05340	GO:0000502,proteasome complex; GO:0001101,response to acid chemical; GO:0002376,immune system process; GO:0005488,binding; GO:0005515,protein binding; GO:0005622,intracellular anatomical structure; GO:0005623,obsolete cell; GO:0005634,nucleus; GO:0005737,cytoplasm; GO:0005829,cytosol; GO:0005838,proteasome regulatory particle; GO:0005886,plasma membrane; GO:0005911,cell-cell junction; GO:0006508,…	PSMD2, RPN1; 26S proteasome regulatory subunit N1; K03028;	KAF2943046.1 hypothetical protein DAI22_02g037100 [Oryza sativa Japonica Group]
Chr2	2591367	2591970	604	2591564	68	27.1152	4.96371	24.6995	NAC2_1_vs_NAC2_Input_peak_11146	intron	LOC_Os02g05390	LOC_Os02g05390	--	--	AAX95143.1 retrotransposon protein, putative, Ty3-gypsy sub-class [Oryza sativa Japonica Group]
Chr2	2599145	2600230	1086	2599677	78	42.9579	7.33991	40.3391	NAC2_1_vs_NAC2_Input_peak_11147	intron	LOC_Os02g05410	LOC_Os02g05410	--	SF3B1, SAP155; splicing factor 3B subunit 1; K12828;	KAF2943053.1 hypothetical protein DAI22_02g037900 [Oryza sativa Japonica Group]
Chr2	2604464	2605084	621	2604729	25	5.87966	2.70817	4.12722	NAC2_1_vs_NAC2_Input_peak_11148	promoter	LOC_Os02g05410	LOC_Os02g05410	--	SF3B1, SAP155; splicing factor 3B subunit 1; K12828;	KAF2943053.1 hypothetical protein DAI22_02g037900 [Oryza sativa Japonica Group]
Chr2	2620941	2621185	245	2621064	38	8.17415	2.74777	6.25072	NAC2_1_vs_NAC2_Input_peak_11149	intron	LOC_Os02g05450	LOC_Os02g05450	GO:0003676,nucleic acid binding; GO:0003677,DNA binding; GO:0003700,DNA-binding transcription factor activity; GO:0005488,binding; GO:0005622,intracellular anatomical structure; GO:0005623,obsolete cell; GO:0005634,nucleus; GO:0006355,regulation of DNA-templated transcription; GO:0009719,response to endogenous stimulus; GO:0009725,response to hormone; GO:0009733,response to auxin; GO:0009889,regu…	--	XP_015626817.1 pathogenesis-related homeodomain protein isoform X1 [Oryza sativa Japonica Group]
Chr1	12034505	12034945	441	12034751	150	91.5452	9.10266	88.4971	NAC2_1_vs_NAC2_Input_peak_1115	promoter	LOC_Os01g21530	LOC_Os01g21530	--	--	ABA97831.1 retrotransposon protein, putative, Ty3-gypsy subclass [Oryza sativa Japonica Group]
Chr2	2622146	2622553	408	2622529	30	4.2234	2.06692	2.67942	NAC2_1_vs_NAC2_Input_peak_11150	cds	LOC_Os02g05450	LOC_Os02g05450	GO:0003676,nucleic acid binding; GO:0003677,DNA binding; GO:0003700,DNA-binding transcription factor activity; GO:0005488,binding; GO:0005622,intracellular anatomical structure; GO:0005623,obsolete cell; GO:0005634,nucleus; GO:0006355,regulation of DNA-templated transcription; GO:0009719,response to endogenous stimulus; GO:0009725,response to hormone; GO:0009733,response to auxin; GO:0009889,regu…	--	XP_015626817.1 pathogenesis-related homeodomain protein isoform X1 [Oryza sativa Japonica Group]
Chr2	2644941	2645240	300	2644993	32	4.31072	2.04219	2.75022	NAC2_1_vs_NAC2_Input_peak_11151	cds	LOC_Os02g05480	LOC_Os02g05480	GO:0000165,MAPK cascade; GO:0003824,catalytic activity; GO:0004672,protein kinase activity; GO:0004674,protein serine/threonine kinase activity; GO:0004707,MAP kinase activity; GO:0005622,intracellular anatomical structure; GO:0005623,obsolete cell; GO:0005634,nucleus; GO:0005737,cytoplasm; GO:0006468,protein phosphorylation; GO:0006793,phosphorus metabolic process; GO:0006796,phosphate-containin…	ERK, MAPK1_3; mitogen-activated protein kinase 1/3 [EC:2.7.11.24]; K04371; MPK1_2; mitogen-activated protein kinase 1/2 [EC:2.7.11.24]; K20535; MPK7_14; mitogen-activated protein kinase 7/14 [EC:2.7.11.24]; K20537;	XP_015624723.1 mitogen-activated protein kinase 3 [Oryza sativa Japonica Group]
Chr2	2656249	2656871	623	2656511	59	17.5058	3.70701	15.2678	NAC2_1_vs_NAC2_Input_peak_11152	cds	LOC_Os02g05490	LOC_Os02g05490	--	--	XP_015624718.1 golgin subfamily A member 4 [Oryza sativa Japonica Group]
Chr2	2665097	2665488	392	2665220	37	4.21829	1.92556	2.67466	NAC2_1_vs_NAC2_Input_peak_11153	intron	LOC_Os02g05510	LOC_Os02g05510	GO:0000976,transcription cis-regulatory region binding; GO:0000977,RNA polymerase II transcription regulatory region sequence-specific DNA binding; GO:0000981,DNA-binding transcription factor activity, RNA polymerase II-specific; GO:0001067,transcription regulatory region nucleic acid binding; GO:0001228,DNA-binding transcription activator activity, RNA polymerase II-specific; GO:0003676,nucleic …	--	XP_015622992.1 GATA transcription factor 17 isoform X3 [Oryza sativa Japonica Group]
Chr2	2689164	2689470	307	2689360	36	7.12832	2.58285	5.27133	NAC2_1_vs_NAC2_Input_peak_11154	intergenic	--	--	--	--	--
Chr2	2693035	2693529	495	2693271	169	100.228	8.81914	97.1174	NAC2_1_vs_NAC2_Input_peak_11155	intergenic	--	--	--	--	--
Chr2	2696643	2696935	293	2696878	40	5.18963	2.06927	3.51045	NAC2_1_vs_NAC2_Input_peak_11156	cds	LOC_Os02g05560	LOC_Os02g05560	--	--	XP_015616633.2 uncharacterized protein LOC107276760 [Oryza sativa Japonica Group]
Chr2	2700483	2700773	291	2700679	35	8.26585	2.89114	6.33722	NAC2_1_vs_NAC2_Input_peak_11157	intergenic	--	--	--	--	--
Chr2	2722413	2722677	265	2722641	32	3.9464	1.95595	2.44685	NAC2_1_vs_NAC2_Input_peak_11158	intron	LOC_Os02g05600	LOC_Os02g05600	--	--	XP_015624177.1 uncharacterized protein LOC4328303 [Oryza sativa Japonica Group]
Chr2	2730632	2731891	1260	2731110	64	19.9019	3.89528	17.6131	NAC2_1_vs_NAC2_Input_peak_11159	cds	LOC_Os02g05610	LOC_Os02g05610	GO:0000381,regulation of alternative mRNA splicing, via spliceosome; GO:0003676,nucleic acid binding; GO:0003677,DNA binding; GO:0003700,DNA-binding transcription factor activity; GO:0005488,binding; GO:0005622,intracellular anatomical structure; GO:0005623,obsolete cell; GO:0005634,nucleus; GO:0005654,nucleoplasm; GO:0005730,nucleolus; GO:0005737,cytoplasm; GO:0005829,cytosol; GO:0005846,nuclear…	--	XP_015623289.1 serrate RNA effector molecule isoform X1 [Oryza sativa Japonica Group]
Chr1	12050554	12050807	254	12050663	27	5.46948	2.49447	3.75908	NAC2_1_vs_NAC2_Input_peak_1116	promoter	LOC_Os01g21536	LOC_Os01g21536	--	--	ABA98185.1 retrotransposon protein, putative, Ty3-gypsy subclass [Oryza sativa Japonica Group]
Chr2	2740687	2741055	369	2740844	51	11.4492	2.9439	9.38172	NAC2_1_vs_NAC2_Input_peak_11160	intergenic	--	--	--	--	--
Chr2	2742031	2742544	514	2742234	52	9.24527	2.53724	7.266	NAC2_1_vs_NAC2_Input_peak_11161	promoter	LOC_Os02g05630	LOC_Os02g05630	GO:0003824,catalytic activity; GO:0004721,phosphoprotein phosphatase activity; GO:0004722,protein serine/threonine phosphatase activity; GO:0005576,extracellular region; GO:0005623,obsolete cell; GO:0005886,plasma membrane; GO:0006470,protein dephosphorylation; GO:0006793,phosphorus metabolic process; GO:0006796,phosphate-containing compound metabolic process; GO:0006807,nitrogen compound metabol…	--	KAF2943080.1 hypothetical protein DAI22_02g040000 [Oryza sativa Japonica Group]
Chr2	2748547	2749215	669	2749020	78	33.0577	5.38092	30.5577	NAC2_1_vs_NAC2_Input_peak_11162	intergenic	--	--	--	--	--
Chr2	2751404	2751826	423	2751606	50	14.8397	3.63036	12.6664	NAC2_1_vs_NAC2_Input_peak_11163	intergenic	--	--	--	--	--
Chr2	2753571	2754032	462	2753690	34	6.66587	2.54398	4.84418	NAC2_1_vs_NAC2_Input_peak_11164	intergenic	--	--	--	--	--
Chr2	2757329	2757639	311	2757524	64	18.6126	3.67988	16.3501	NAC2_1_vs_NAC2_Input_peak_11165	promoter	LOC_Os02g05640	LOC_Os02g05640	--	--	EAY84487.1 hypothetical protein OsI_05862 [Oryza sativa Indica Group]
Chr2	2774324	2774570	247	2774515	33	3.41459	1.81443	2.01303	NAC2_1_vs_NAC2_Input_peak_11166	five_prime_UTR	LOC_Os02g05670	LOC_Os02g05670	--	--	XP_015626565.1 nucleolar and coiled-body phosphoprotein 1 [Oryza sativa Japonica Group]
Chr2	2785419	2785737	319	2785655	33	4.30752	2.01996	2.74748	NAC2_1_vs_NAC2_Input_peak_11167	promoter	LOC_Os02g05686	LOC_Os02g05686	--	--	XP_015626998.1 disease resistance protein RGA2 [Oryza sativa Japonica Group]
Chr2	2794039	2794449	411	2794281	53	13.9776	3.32817	11.8284	NAC2_1_vs_NAC2_Input_peak_11168	cds	LOC_Os02g05692	LOC_Os02g05692	GO:0000003,reproduction; GO:0003006,developmental process involved in reproduction; GO:0003824,catalytic activity; GO:0004842,ubiquitin-protein transferase activity; GO:0005488,binding; GO:0005515,protein binding; GO:0006508,proteolysis; GO:0006511,ubiquitin-dependent protein catabolic process; GO:0006807,nitrogen compound metabolic process; GO:0007275,multicellular organism development; GO:00081…	--	KAF2943090.1 hypothetical protein DAI22_02g040800 [Oryza sativa Japonica Group]
Chr2	2795989	2796242	254	2796071	36	5.93219	2.31429	4.17463	NAC2_1_vs_NAC2_Input_peak_11169	intergenic	--	--	--	--	--
Chr1	12081357	12081782	426	12081587	103	50.833	6.60865	48.1317	NAC2_1_vs_NAC2_Input_peak_1117	intergenic	--	--	--	--	--
Chr2	2806006	2806323	318	2806228	47	9.07212	2.63719	7.10064	NAC2_1_vs_NAC2_Input_peak_11170	intron	LOC_Os02g05710	LOC_Os02g05710	--	--	XP_015625447.1 uncharacterized protein LOC4328314 [Oryza sativa Japonica Group]
Chr2	2818015	2818356	342	2818107	35	5.28149	2.19557	3.59258	NAC2_1_vs_NAC2_Input_peak_11171	intron	LOC_Os02g05730	LOC_Os02g05730	--	--	XP_015626552.1 putative leucine-rich repeat receptor-like protein kinase At2g19210 isoform X2 [Oryza sativa Japonica Group]
Chr2	2826015	2826990	976	2826165	96	28.8709	3.93483	26.429	NAC2_1_vs_NAC2_Input_peak_11172	intron	LOC_Os02g05744	LOC_Os02g05744	--	E3.2.1.4; endoglucanase [EC:3.2.1.4]; K01179;	XP_015625427.1 endoglucanase 5 [Oryza sativa Japonica Group]
Chr2	2839363	2839634	272	2839464	47	6.22741	2.13319	4.44242	NAC2_1_vs_NAC2_Input_peak_11173	intron	LOC_Os02g05770	LOC_Os02g05770	--	--	XP_015625428.1 uncharacterized protein LOC4328317 [Oryza sativa Japonica Group]
Chr2	2841121	2841610	490	2841430	49	13.4376	3.39649	11.3054	NAC2_1_vs_NAC2_Input_peak_11174	cds	LOC_Os02g05770	LOC_Os02g05770	--	--	XP_015625428.1 uncharacterized protein LOC4328317 [Oryza sativa Japonica Group]
Chr2	2847761	2848378	618	2848021	169	129.584	13.2545	126.265	NAC2_1_vs_NAC2_Input_peak_11175	intergenic	--	--	--	--	--
Chr2	2862996	2863257	262	2863158	34	4.79578	2.10989	3.16661	NAC2_1_vs_NAC2_Input_peak_11176	promoter	LOC_Os02g05810	LOC_Os02g05810	--	--	XP_015622937.1 uncharacterized protein LOC4328324 [Oryza sativa Japonica Group]
Chr2	2879231	2879988	758	2879486	102	46.5507	6.01421	43.8925	NAC2_1_vs_NAC2_Input_peak_11177	cds	LOC_Os02g05840	LOC_Os02g05840	GO:0001666,response to hypoxia; GO:0005488,binding; GO:0005515,protein binding; GO:0005622,intracellular anatomical structure; GO:0005623,obsolete cell; GO:0005634,nucleus; GO:0005654,nucleoplasm; GO:0005677,chromatin silencing complex; GO:0005911,cell-cell junction; GO:0006950,response to stress; GO:0007623,circadian rhythm; GO:0009266,response to temperature stimulus; GO:0009409,response to col…	--	XP_015625715.1 VIN3-like protein 2 [Oryza sativa Japonica Group]
Chr2	2880411	2881050	640	2880783	338	302.255	18.8131	297.694	NAC2_1_vs_NAC2_Input_peak_11178	intron	LOC_Os02g05840	LOC_Os02g05840	GO:0001666,response to hypoxia; GO:0005488,binding; GO:0005515,protein binding; GO:0005622,intracellular anatomical structure; GO:0005623,obsolete cell; GO:0005634,nucleus; GO:0005654,nucleoplasm; GO:0005677,chromatin silencing complex; GO:0005911,cell-cell junction; GO:0006950,response to stress; GO:0007623,circadian rhythm; GO:0009266,response to temperature stimulus; GO:0009409,response to col…	--	XP_015625715.1 VIN3-like protein 2 [Oryza sativa Japonica Group]
Chr2	2883141	2883580	440	2883370	41	9.05236	2.82771	7.08194	NAC2_1_vs_NAC2_Input_peak_11179	promoter	LOC_Os02g05840	LOC_Os02g05840	GO:0001666,response to hypoxia; GO:0005488,binding; GO:0005515,protein binding; GO:0005622,intracellular anatomical structure; GO:0005623,obsolete cell; GO:0005634,nucleus; GO:0005654,nucleoplasm; GO:0005677,chromatin silencing complex; GO:0005911,cell-cell junction; GO:0006950,response to stress; GO:0007623,circadian rhythm; GO:0009266,response to temperature stimulus; GO:0009409,response to col…	--	XP_015625715.1 VIN3-like protein 2 [Oryza sativa Japonica Group]
Chr1	12090423	12090775	353	12090682	30	5.49604	2.3908	3.78204	NAC2_1_vs_NAC2_Input_peak_1118	promoter	LOC_Os01g21590	LOC_Os01g21590	--	--	BAB62605.1 hypothetical protein [Oryza sativa Japonica Group]
Chr2	2912109	2912590	482	2912215	41	6.17025	2.24135	4.38939	NAC2_1_vs_NAC2_Input_peak_11180	cds	LOC_Os02g05880	LOC_Os02g05880	GO:0000419,RNA polymerase V complex; GO:0000428,DNA-directed RNA polymerase complex; GO:0003824,catalytic activity; GO:0003899,DNA-directed 5'-3' RNA polymerase activity; GO:0005622,intracellular anatomical structure; GO:0005623,obsolete cell; GO:0005634,nucleus; GO:0005654,nucleoplasm; GO:0005666,RNA polymerase III complex; GO:0005730,nucleolus; GO:0006139,nucleobase-containing compound metaboli…	--	EEE56320.1 hypothetical protein OsJ_05410 [Oryza sativa Japonica Group]
Chr2	2915916	2916360	445	2916131	67	19.0432	3.62885	16.7717	NAC2_1_vs_NAC2_Input_peak_11181	intron	LOC_Os02g05880	LOC_Os02g05880	GO:0000419,RNA polymerase V complex; GO:0000428,DNA-directed RNA polymerase complex; GO:0003824,catalytic activity; GO:0003899,DNA-directed 5'-3' RNA polymerase activity; GO:0005622,intracellular anatomical structure; GO:0005623,obsolete cell; GO:0005634,nucleus; GO:0005654,nucleoplasm; GO:0005666,RNA polymerase III complex; GO:0005730,nucleolus; GO:0006139,nucleobase-containing compound metaboli…	--	EEE56320.1 hypothetical protein OsJ_05410 [Oryza sativa Japonica Group]
Chr2	2917975	2918250	276	2918007	34	4.58957	2.0632	2.98904	NAC2_1_vs_NAC2_Input_peak_11182	intron	LOC_Os02g05880	LOC_Os02g05880	GO:0000419,RNA polymerase V complex; GO:0000428,DNA-directed RNA polymerase complex; GO:0003824,catalytic activity; GO:0003899,DNA-directed 5'-3' RNA polymerase activity; GO:0005622,intracellular anatomical structure; GO:0005623,obsolete cell; GO:0005634,nucleus; GO:0005654,nucleoplasm; GO:0005666,RNA polymerase III complex; GO:0005730,nucleolus; GO:0006139,nucleobase-containing compound metaboli…	--	EEE56320.1 hypothetical protein OsJ_05410 [Oryza sativa Japonica Group]
Chr2	2929988	2930328	341	2930043	36	6.14345	2.36105	4.36568	NAC2_1_vs_NAC2_Input_peak_11183	intron	LOC_Os02g05900	LOC_Os02g05900	--	--	ABA01090.1 ternary complex factor MIP1-like [Oryza rufipogon]
Chr2	2937728	2938106	379	2938035	36	4.20449	1.93972	2.66178	NAC2_1_vs_NAC2_Input_peak_11184	three_prime_UTR	LOC_Os02g05920	LOC_Os02g05920	--	--	KAF2943121.1 hypothetical protein DAI22_02g042700 [Oryza sativa Japonica Group]
Chr2	2960002	2960339	338	2960208	70	20.1465	3.68329	17.8524	NAC2_1_vs_NAC2_Input_peak_11185	cds	LOC_Os02g05950	LOC_Os02g05950	--	--	AAV33326.1 putative leucine-rich repeat receptor-like kinase [Oryza rufipogon]
Chr2	2963922	2964170	249	2964108	39	5.12319	2.07509	3.45154	NAC2_1_vs_NAC2_Input_peak_11186	promoter	LOC_Os02g05950	LOC_Os02g05950	--	--	AAV33326.1 putative leucine-rich repeat receptor-like kinase [Oryza rufipogon]
Chr2	2976491	2977527	1037	2976808	294	250.159	16.8652	245.997	NAC2_1_vs_NAC2_Input_peak_11187	intergenic	--	--	--	--	--
Chr2	2996265	2996544	280	2996331	31	5.6143	2.38775	3.8872	NAC2_1_vs_NAC2_Input_peak_11188	intron	LOC_Os02g06010	LOC_Os02g06010	GO:0006810,transport; GO:0015780,nucleotide-sugar transmembrane transport; GO:0015931,nucleobase-containing compound transport; GO:0051179,localization; GO:0051234,establishment of localization; GO:0055085,transmembrane transport; GO:0071702,organic substance transport; GO:0071705,nitrogen compound transport; GO:1901264,carbohydrate derivative transport;	--	XP_015624593.1 GDP-mannose transporter GONST3 [Oryza sativa Japonica Group]
Chr2	2999392	2999800	409	2999493	61	15.6259	3.30866	13.432	NAC2_1_vs_NAC2_Input_peak_11189	three_prime_UTR	LOC_Os02g06010	LOC_Os02g06010	GO:0006810,transport; GO:0015780,nucleotide-sugar transmembrane transport; GO:0015931,nucleobase-containing compound transport; GO:0051179,localization; GO:0051234,establishment of localization; GO:0055085,transmembrane transport; GO:0071702,organic substance transport; GO:0071705,nitrogen compound transport; GO:1901264,carbohydrate derivative transport;	--	XP_015624593.1 GDP-mannose transporter GONST3 [Oryza sativa Japonica Group]
Chr1	12093459	12093724	266	12093538	33	7.59066	2.81094	5.70267	NAC2_1_vs_NAC2_Input_peak_1119	intergenic	--	--	--	--	--
Chr2	3001138	3001424	287	3001417	33	3.41459	1.81443	2.01303	NAC2_1_vs_NAC2_Input_peak_11190	intergenic	--	--	--	--	--
Chr2	3003593	3004295	703	3003983	395	389.697	23.4531	384.488	NAC2_1_vs_NAC2_Input_peak_11191	intergenic	--	--	--	--	--
Chr2	3005315	3005754	440	3005488	86	33.0074	4.89988	30.5081	NAC2_1_vs_NAC2_Input_peak_11192	cds	LOC_Os02g06030	LOC_Os02g06030	--	--	EAZ21786.1 hypothetical protein OsJ_05423 [Oryza sativa Japonica Group]
Chr2	3029407	3030369	963	3030201	42	8.19278	2.61618	6.26787	NAC2_1_vs_NAC2_Input_peak_11193	cds	LOC_Os02g06070	LOC_Os02g06070	--	--	EAY84530.1 hypothetical protein OsI_05903 [Oryza sativa Indica Group]
Chr2	3038946	3039263	318	3039221	38	5.0182	2.07325	3.36098	NAC2_1_vs_NAC2_Input_peak_11194	cds	LOC_Os02g06090	LOC_Os02g06090	--	--	KAF2943138.1 hypothetical protein DAI22_02g044200 [Oryza sativa Japonica Group]
Chr2	3048944	3049382	439	3049206	85	31.8203	4.77263	29.3368	NAC2_1_vs_NAC2_Input_peak_11195	cds	LOC_Os02g06120	LOC_Os02g06120	--	--	EEE56327.1 hypothetical protein OsJ_05427 [Oryza sativa Japonica Group]
Chr2	3053767	3054192	426	3053963	65	21.7542	4.16601	19.4298	NAC2_1_vs_NAC2_Input_peak_11196	cds	LOC_Os02g06120	LOC_Os02g06120	--	--	EEE56327.1 hypothetical protein OsJ_05427 [Oryza sativa Japonica Group]
Chr2	3057262	3057529	268	3057433	36	3.86641	1.86739	2.38047	NAC2_1_vs_NAC2_Input_peak_11197	intergenic	--	--	--	--	--
Chr2	3061639	3061921	283	3061828	31	4.16775	2.03003	2.63029	NAC2_1_vs_NAC2_Input_peak_11198	cds	LOC_Os02g06130	LOC_Os02g06130	--	--	EEE56328.1 hypothetical protein OsJ_05428 [Oryza sativa Japonica Group]
Chr2	3063478	3064310	833	3064148	72	18.1436	3.32363	15.8912	NAC2_1_vs_NAC2_Input_peak_11199	intron	LOC_Os02g06130	LOC_Os02g06130	--	--	EEE56328.1 hypothetical protein OsJ_05428 [Oryza sativa Japonica Group]
Chr1	1198263	1198839	577	1198697	47	9.11162	2.64443	7.13802	NAC2_1_vs_NAC2_Input_peak_112	intergenic	--	--	--	--	--
Chr1	12107597	12108339	743	12107761	47	11.7529	3.14779	9.67252	NAC2_1_vs_NAC2_Input_peak_1120	promoter	LOC_Os01g21610	LOC_Os01g21610	GO:0005215,transporter activity; GO:0005622,intracellular anatomical structure; GO:0005623,obsolete cell; GO:0005737,cytoplasm; GO:0005739,mitochondrion; GO:0006725,cellular aromatic compound metabolic process; GO:0006732,obsolete coenzyme metabolic process; GO:0006733,obsolete oxidoreduction coenzyme metabolic process; GO:0006743,ubiquinone metabolic process; GO:0006744,ubiquinone biosynthetic p…	--	KAB8081191.1 hypothetical protein EE612_002166 [Oryza sativa]
Chr2	3082855	3083217	363	3083028	56	24.5471	5.33925	22.1732	NAC2_1_vs_NAC2_Input_peak_11200	intergenic	--	--	--	--	--
Chr2	3088465	3088830	366	3088674	52	15.8611	3.73415	13.6614	NAC2_1_vs_NAC2_Input_peak_11201	promoter	LOC_Os02g06180	LOC_Os02g06180	--	--	EAZ21796.1 hypothetical protein OsJ_05433 [Oryza sativa Japonica Group]
Chr2	3089790	3090057	268	3089963	35	6.72884	2.52467	4.90182	NAC2_1_vs_NAC2_Input_peak_11202	intergenic	--	--	--	--	--
Chr2	3092561	3092877	317	3092777	56	12.4546	2.95701	10.3528	NAC2_1_vs_NAC2_Input_peak_11203	cds	LOC_Os02g06190	LOC_Os02g06190	--	--	EEE56333.1 hypothetical protein OsJ_05435 [Oryza sativa Japonica Group]
Chr2	3111345	3111941	597	3111730	42	10.4489	3.08698	8.41873	NAC2_1_vs_NAC2_Input_peak_11204	promoter	LOC_Os02g06215	LOC_Os02g06215	--	--	EEC67895.1 hypothetical protein OsI_35569 [Oryza sativa Indica Group]
Chr2	3124429	3125677	1249	3124621	50	10.9513	2.88729	8.90072	NAC2_1_vs_NAC2_Input_peak_11205	cds	LOC_Os02g06250	LOC_Os02g06250	--	--	BAF07862.2 Os02g0157100 [Oryza sativa Japonica Group]
Chr2	3144648	3144909	262	3144806	40	6.11258	2.2526	4.33691	NAC2_1_vs_NAC2_Input_peak_11206	intron	LOC_Os02g06300	LOC_Os02g06300	GO:0005488,binding; GO:0005515,protein binding; GO:0005622,intracellular anatomical structure; GO:0005623,obsolete cell; GO:0005737,cytoplasm; GO:0009507,chloroplast; GO:0009536,plastid; GO:0019904,protein domain specific binding; GO:0043226,organelle; GO:0043227,membrane-bounded organelle; GO:0043229,intracellular organelle; GO:0043231,intracellular membrane-bounded organelle; GO:0044424,obsolet…	lepA; GTP-binding protein LepA; K03596;	XP_015627552.1 translation factor GUF1 homolog, chloroplastic [Oryza sativa Japonica Group]
Chr2	3145288	3145569	282	3145488	40	5.18963	2.06927	3.51045	NAC2_1_vs_NAC2_Input_peak_11207	intron	LOC_Os02g06300	LOC_Os02g06300	GO:0005488,binding; GO:0005515,protein binding; GO:0005622,intracellular anatomical structure; GO:0005623,obsolete cell; GO:0005737,cytoplasm; GO:0009507,chloroplast; GO:0009536,plastid; GO:0019904,protein domain specific binding; GO:0043226,organelle; GO:0043227,membrane-bounded organelle; GO:0043229,intracellular organelle; GO:0043231,intracellular membrane-bounded organelle; GO:0044424,obsolet…	lepA; GTP-binding protein LepA; K03596;	XP_015627552.1 translation factor GUF1 homolog, chloroplastic [Oryza sativa Japonica Group]
Chr2	3146182	3146494	313	3146232	39	5.52671	2.15667	3.81014	NAC2_1_vs_NAC2_Input_peak_11208	intron	LOC_Os02g06300	LOC_Os02g06300	GO:0005488,binding; GO:0005515,protein binding; GO:0005622,intracellular anatomical structure; GO:0005623,obsolete cell; GO:0005737,cytoplasm; GO:0009507,chloroplast; GO:0009536,plastid; GO:0019904,protein domain specific binding; GO:0043226,organelle; GO:0043227,membrane-bounded organelle; GO:0043229,intracellular organelle; GO:0043231,intracellular membrane-bounded organelle; GO:0044424,obsolet…	lepA; GTP-binding protein LepA; K03596;	XP_015627552.1 translation factor GUF1 homolog, chloroplastic [Oryza sativa Japonica Group]
Chr2	3147547	3148041	495	3147887	44	7.74778	2.47237	5.84918	NAC2_1_vs_NAC2_Input_peak_11209	intron	LOC_Os02g06300	LOC_Os02g06300	GO:0005488,binding; GO:0005515,protein binding; GO:0005622,intracellular anatomical structure; GO:0005623,obsolete cell; GO:0005737,cytoplasm; GO:0009507,chloroplast; GO:0009536,plastid; GO:0019904,protein domain specific binding; GO:0043226,organelle; GO:0043227,membrane-bounded organelle; GO:0043229,intracellular organelle; GO:0043231,intracellular membrane-bounded organelle; GO:0044424,obsolet…	lepA; GTP-binding protein LepA; K03596;	XP_015627552.1 translation factor GUF1 homolog, chloroplastic [Oryza sativa Japonica Group]
Chr1	12114220	12114635	416	12114253	30	3.81509	1.96494	2.33762	NAC2_1_vs_NAC2_Input_peak_1121	intergenic	--	--	--	--	--
Chr2	3191062	3191317	256	3191099	39	6.16415	2.2868	4.38422	NAC2_1_vs_NAC2_Input_peak_11210	three_prime_UTR	LOC_Os02g06390	LOC_Os02g06390	--	--	XP_015627524.1 uncharacterized protein LOC4328367 [Oryza sativa Japonica Group]
Chr2	3192396	3193232	837	3192992	40	6.51399	2.33341	4.70364	NAC2_1_vs_NAC2_Input_peak_11211	intron	LOC_Os02g06390	LOC_Os02g06390	--	--	XP_015627524.1 uncharacterized protein LOC4328367 [Oryza sativa Japonica Group]
Chr2	3213723	3214132	410	3213783	37	4.0968	1.90015	2.57117	NAC2_1_vs_NAC2_Input_peak_11212	intron	LOC_Os02g06430	LOC_Os02g06430	--	IST1; vacuolar protein sorting-associated protein IST1; K19476;	XP_015626264.1 uncharacterized protein LOC4328370 [Oryza sativa Japonica Group]
Chr2	3220657	3221259	603	3221166	38	4.94807	2.05881	3.29899	NAC2_1_vs_NAC2_Input_peak_11213	intron	LOC_Os02g06460	LOC_Os02g06460	--	--	EEE56348.1 hypothetical protein OsJ_05459 [Oryza sativa Japonica Group]
Chr2	3231384	3232260	877	3231497	47	10.2243	2.85171	8.20162	NAC2_1_vs_NAC2_Input_peak_11214	intron	LOC_Os02g06480	LOC_Os02g06480	GO:0000003,reproduction; GO:0003006,developmental process involved in reproduction; GO:0005488,binding; GO:0005507,copper ion binding; GO:0005622,intracellular anatomical structure; GO:0005623,obsolete cell; GO:0005737,cytoplasm; GO:0005739,mitochondrion; GO:0006996,organelle organization; GO:0007005,mitochondrion organization; GO:0007275,multicellular organism development; GO:0008535,respiratory…	--	XP_015627715.1 protein SCO1 homolog 1, mitochondrial-like isoform X1 [Oryza sativa Japonica Group]
Chr2	3242615	3242879	265	3242736	53	13.1792	3.18322	11.0521	NAC2_1_vs_NAC2_Input_peak_11215	intron	LOC_Os02g06500	LOC_Os02g06500	GO:0000184,nuclear-transcribed mRNA catabolic process, nonsense-mediated decay; GO:0000288,nuclear-transcribed mRNA catabolic process, deadenylation-dependent decay; GO:0000291,nuclear-transcribed mRNA catabolic process, exonucleolytic; GO:0000956,nuclear-transcribed mRNA catabolic process; GO:0003724,RNA helicase activity; GO:0003824,catalytic activity; GO:0004386,helicase activity; GO:0005622,i…	SKI2, SKIV2L; antiviral helicase SKI2 [EC:3.6.4.-]; K12599;	KAF2943179.1 hypothetical protein DAI22_02g048000 [Oryza sativa Japonica Group]
Chr2	3245875	3246186	312	3246090	35	3.79356	1.86758	2.32013	NAC2_1_vs_NAC2_Input_peak_11216	intron	LOC_Os02g06500	LOC_Os02g06500	GO:0000184,nuclear-transcribed mRNA catabolic process, nonsense-mediated decay; GO:0000288,nuclear-transcribed mRNA catabolic process, deadenylation-dependent decay; GO:0000291,nuclear-transcribed mRNA catabolic process, exonucleolytic; GO:0000956,nuclear-transcribed mRNA catabolic process; GO:0003724,RNA helicase activity; GO:0003824,catalytic activity; GO:0004386,helicase activity; GO:0005622,i…	SKI2, SKIV2L; antiviral helicase SKI2 [EC:3.6.4.-]; K12599;	KAF2943179.1 hypothetical protein DAI22_02g048000 [Oryza sativa Japonica Group]
Chr2	3247025	3247466	442	3247155	39	7.72387	2.61411	5.82739	NAC2_1_vs_NAC2_Input_peak_11217	five_prime_UTR	LOC_Os02g06500	LOC_Os02g06500	GO:0000184,nuclear-transcribed mRNA catabolic process, nonsense-mediated decay; GO:0000288,nuclear-transcribed mRNA catabolic process, deadenylation-dependent decay; GO:0000291,nuclear-transcribed mRNA catabolic process, exonucleolytic; GO:0000956,nuclear-transcribed mRNA catabolic process; GO:0003724,RNA helicase activity; GO:0003824,catalytic activity; GO:0004386,helicase activity; GO:0005622,i…	SKI2, SKIV2L; antiviral helicase SKI2 [EC:3.6.4.-]; K12599;	KAF2943179.1 hypothetical protein DAI22_02g048000 [Oryza sativa Japonica Group]
Chr2	3272379	3272624	246	3272555	30	4.13007	2.04355	2.5991	NAC2_1_vs_NAC2_Input_peak_11218	promoter	LOC_Os02g06550	LOC_Os02g06550	--	--	BAI39943.1 hypothetical protein [Oryza sativa Indica Group]
Chr2	3276082	3276839	758	3276564	33	5.12661	2.21056	3.45451	NAC2_1_vs_NAC2_Input_peak_11219	intergenic	--	--	--	--	--
Chr1	12134837	12135405	569	12135206	39	6.50877	2.35794	4.69857	NAC2_1_vs_NAC2_Input_peak_1122	intergenic	--	--	--	--	--
Chr2	3277691	3278127	437	3277967	40	7.4989	2.53519	5.61658	NAC2_1_vs_NAC2_Input_peak_11220	promoter	LOC_Os02g06560	LOC_Os02g06560	--	--	XP_015624707.1 uncharacterized protein LOC9267626 [Oryza sativa Japonica Group]
Chr2	3285569	3285817	249	3285652	39	7.15799	2.4937	5.29917	NAC2_1_vs_NAC2_Input_peak_11221	intron	LOC_Os02g06570	LOC_Os02g06570	GO:0003824,catalytic activity; GO:0004672,protein kinase activity; GO:0004674,protein serine/threonine kinase activity; GO:0005622,intracellular anatomical structure; GO:0005623,obsolete cell; GO:0006468,protein phosphorylation; GO:0006793,phosphorus metabolic process; GO:0006796,phosphate-containing compound metabolic process; GO:0006807,nitrogen compound metabolic process; GO:0007154,cell commu…	PRKAA, AMPK; 5'-AMP-activated protein kinase, catalytic alpha subunit [EC:2.7.11.11]; K07198;	XP_015624706.1 CBL-interacting protein kinase 26 [Oryza sativa Japonica Group]
Chr2	3294134	3294465	332	3294335	61	11.1853	2.62973	9.12474	NAC2_1_vs_NAC2_Input_peak_11222	intron	LOC_Os02g06580	LOC_Os02g06580	--	--	XP_015624705.1 formin-like protein 10 [Oryza sativa Japonica Group]
Chr2	3295163	3295575	413	3295324	88	27.5964	4.0521	25.1733	NAC2_1_vs_NAC2_Input_peak_11223	three_prime_UTR	LOC_Os02g06580	LOC_Os02g06580	--	--	XP_015624705.1 formin-like protein 10 [Oryza sativa Japonica Group]
Chr2	3305501	3306033	533	3305841	64	19.9019	3.89528	17.6131	NAC2_1_vs_NAC2_Input_peak_11224	intergenic	--	--	--	--	--
Chr2	3309977	3310225	249	3310184	39	5.41791	2.13462	3.71255	NAC2_1_vs_NAC2_Input_peak_11225	promoter	LOC_Os02g06588	LOC_Os02g06588	GO:0003700,DNA-binding transcription factor activity; GO:0005622,intracellular anatomical structure; GO:0005623,obsolete cell; GO:0005634,nucleus; GO:0005654,nucleoplasm; GO:0006355,regulation of DNA-templated transcription; GO:0009889,regulation of biosynthetic process; GO:0009890,negative regulation of biosynthetic process; GO:0009892,negative regulation of metabolic process; GO:0010468,regulat…	--	KAF2943202.1 hypothetical protein DAI22_02g048900 [Oryza sativa Japonica Group]
Chr2	3312065	3312558	494	3312305	42	7.30675	2.43991	5.43761	NAC2_1_vs_NAC2_Input_peak_11226	intron	LOC_Os02g06588	LOC_Os02g06588	GO:0003700,DNA-binding transcription factor activity; GO:0005622,intracellular anatomical structure; GO:0005623,obsolete cell; GO:0005634,nucleus; GO:0005654,nucleoplasm; GO:0006355,regulation of DNA-templated transcription; GO:0009889,regulation of biosynthetic process; GO:0009890,negative regulation of biosynthetic process; GO:0009892,negative regulation of metabolic process; GO:0010468,regulat…	--	KAF2943202.1 hypothetical protein DAI22_02g048900 [Oryza sativa Japonica Group]
Chr2	3319291	3319627	337	3319529	43	9.80538	2.91066	7.80135	NAC2_1_vs_NAC2_Input_peak_11227	intergenic	--	--	--	--	--
Chr2	3325217	3326204	988	3325887	136	80.3648	8.61176	77.4036	NAC2_1_vs_NAC2_Input_peak_11228	promoter	LOC_Os02g06605	LOC_Os02g06605	--	--	KAF2943205.1 hypothetical protein DAI22_02g049100 [Oryza sativa Japonica Group]
Chr2	3334411	3334985	575	3334627	62	10.4305	2.50108	8.40217	NAC2_1_vs_NAC2_Input_peak_11229	intergenic	--	--	--	--	--
Chr1	12143621	12143905	285	12143735	38	6.18881	2.31701	4.40685	NAC2_1_vs_NAC2_Input_peak_1123	intergenic	--	--	--	--	--
Chr2	3345988	3346240	253	3346153	41	6.17025	2.24135	4.38939	NAC2_1_vs_NAC2_Input_peak_11230	intron	LOC_Os02g06650	LOC_Os02g06650	--	--	XP_015624717.1 uncharacterized protein LOC4328391 [Oryza sativa Japonica Group]
[truncated: 32,484 more rows]

## Sheet: Table S2
Table S2. List of DAP-seq enriched peaks in biological replicate 2.
chr	start	end	length	abs_summit	pileup	#NAME?	fold_enrichment	#NAME?	name	region	gene	Name	GO	KEGG	Nr
[truncated: 33,577 more rows]

## Sheet: Table S3
Table S3. 8923 mapping targets of OsNTL2 from DAP seq results
ID	Annotation
[truncated: 6,371 more rows]

## Sheet: Table S4
Table S4. List of differentially expressed genes in ntl2 mutant compared with WT under control condition
[truncated: 1,170 more rows]

[truncated: 4 more sheets: Table S5, Table S6, Table S7, Table S8]
